# Supplementary material for: 2-(2-Pyrid­yl)pyridinium bis­(pyridine-2,6-dicarboxyl­ato-κ3 O,N,O′)aluminate(III) trihydrate
Source: Acta Crystallogr Sect E Struct Rep Online. 2008 Jun 7;64(Pt 7):m870–1. doi: 10.1107/S1600536808015973 (PMC2961889; doi:10.1107/S1600536808015973)
Supplement: Supplementary file 1 [file e-64-0m870-sup1.cif]

##############################################################################
###                                                                        ###
###        Electronic paper (Acta Crystallographica Section E)             ###
###                                                                        ###
##############################################################################
#                                                                            #
# This CIF contains the data in a paper accepted for publication in Acta     #
# Crystallographica Section E. It conforms to the requirements of Notes      #
# for Authors for Section E, and has been peer reviewed under the auspices   #
# of the IUCr Commission on Journals.                                        #
#                                                                            #
# Full details of the Crystallographic Information File format               #
# are given in the paper "The Crystallographic Information File (CIF):       #
# a New Standard Archive File for Crystallography" by S. R. Hall, F. H.      #
# Allen and I. D. Brown [Acta Cryst. (1991), A47, 655-685].                  #
#                                                                            #
# The current version of the core CIF dictionary is obtainable from          #
# ftp://ftp.iucr.org/pub/cif_core.dic. The current version number is 2.4.    #
#                                                                            #
# Software is freely available for graphical display of the structure(s) in  #
# this CIF.  For information consult the CIF home page http://www.iucr.org/  #
# cif/home.html                                                              #
#                                                                            #
# This file may be used for bona fide research purposes within the           #
# scientific community so long as proper attribution is given to the journal # 
# article from which it was obtained.                                        #
#                                                                            #
##############################################################################
                                             
data_I
_audit_creation_method     SHELXL-97
_chemical_name_systematic
;
2-(2-Pyridyl)pyridinium
bis(pyridine-2,6-dicarboxylato-\k^3^O,N,O')aluminate(III)
trihydrate
;
_chemical_name_common     ?
_chemical_formula_moiety     'C10 H9 N2 +, C14 H6 Al N2 O8 -, 3(H2 O)'
_chemical_formula_sum     'C24 H21 Al N4 O11'
_chemical_formula_iupac     '(C10 H9 N2) [Al (C7 H3 N O4)2], 3H2 O'
_chemical_formula_weight     568.43
_chemical_melting_point     ?
_symmetry_cell_setting     triclinic
_symmetry_space_group_name_H-M     'P -1'
loop_
    _symmetry_equiv_pos_as_xyz
    'x, y, z'
    '-x, -y, -z'
_cell_length_a     9.3744(13)
_cell_length_b     10.9039(16)
_cell_length_c     13.005(2)
_cell_angle_alpha     106.335(7)
_cell_angle_beta     98.889(7)
_cell_angle_gamma     97.521(7)
_cell_volume     1238.9(3)
_cell_formula_units_Z     2
_cell_measurement_reflns_used     14815
_cell_measurement_theta_min     2.235
_cell_measurement_theta_max     30.52
_cell_measurement_temperature     150(2)
_exptl_crystal_description     block
_exptl_crystal_colour     colourless
_exptl_crystal_size_max     0.32
_exptl_crystal_size_mid     0.32
_exptl_crystal_size_min     0.15
_exptl_crystal_density_diffrn     1.524
_exptl_crystal_density_meas     ?
_exptl_crystal_density_method     'not measured'
_exptl_crystal_F_000     588
_exptl_absorpt_coefficient_mu     0.154
_exptl_absorpt_correction_type     multi-scan
_exptl_absorpt_process_details     '(SADABS; Sheldrick, 1996)'
_exptl_absorpt_correction_T_min     0.9524
_exptl_absorpt_correction_T_max     0.9773
_exptl_special_details
;
;
_diffrn_ambient_temperature     150(2)
_diffrn_radiation_type     MoK\a
_diffrn_radiation_wavelength     0.71073
_diffrn_radiation_source     'fine-focus sealed tube'
_diffrn_radiation_monochromator     graphite
_diffrn_measurement_device_type     'Bruker SMART APEXII'
_diffrn_measurement_method     \w
_diffrn_detector_area_resol_mean     100
_diffrn_reflns_number     25116
_diffrn_reflns_av_R_equivalents     0.0279
_diffrn_reflns_av_sigmaI/netI     0.0178
_diffrn_reflns_theta_min     1.67
_diffrn_reflns_theta_max     25.00
_diffrn_reflns_theta_full     25.00
_diffrn_measured_fraction_theta_max     0.999
_diffrn_measured_fraction_theta_full     0.999
_diffrn_reflns_limit_h_min     -11
_diffrn_reflns_limit_h_max     11
_diffrn_reflns_limit_k_min     -12
_diffrn_reflns_limit_k_max     12
_diffrn_reflns_limit_l_min     -15
_diffrn_reflns_limit_l_max     15
_diffrn_standards_number     0
_diffrn_standards_interval_count     ?
_diffrn_standards_interval_time     ?
_diffrn_standards_decay_%     0
_refine_special_details
;
Refinement of <i>F</i>^2^ against ALL reflections. The weighted <i>R</i>-factor
<i>wR</i> and goodness of fit <i>S</i> are based on <i>F</i>^2^, conventional
<i>R</i>-factors <i>R</i> are based on <i>F</i>, with <i>F</i> set to zero for
negative <i>F</i>^2^. The threshold expression of <i>F</i>^2^ >
\s(<i>F</i>^2^) is used only for calculating <i>R</i>-factors(gt) <i>etc</i>.
and is not relevant to the choice of reflections for refinement.
<i>R</i>-factors based on <i>F</i>^2^ are statistically about twice as large
as those based on <i>F</i>, and <i>R</i>- factors based on ALL data will be
even larger.
;
_reflns_number_total     4350
_reflns_number_gt     3975
_reflns_threshold_expression     I>2\s(I)
_refine_ls_structure_factor_coef     Fsqd
_refine_ls_matrix_type     full
_refine_ls_R_factor_all     0.0325
_refine_ls_R_factor_gt     0.0294
_refine_ls_wR_factor_gt     0.0786
_refine_ls_wR_factor_ref     0.0821
_refine_ls_goodness_of_fit_ref     1.074
_refine_ls_restrained_S_all     1.074
_refine_ls_number_reflns     4350
_refine_ls_number_parameters     361
_refine_ls_number_restraints     0
_refine_ls_hydrogen_treatment     constr
_refine_ls_weighting_scheme     calc
_refine_ls_weighting_details
         'calc w=1/[\s^2^(Fo^2^)+(0.0387P)^2^+0.5394P] where P=(Fo^2^+2Fc^2^)/3'
_atom_sites_solution_hydrogens     geom
_atom_sites_solution_primary     direct
_atom_sites_solution_secondary     difmap
_refine_ls_shift/su_max     0.000
_refine_ls_shift/su_mean     0.000
_refine_diff_density_max     0.214
_refine_diff_density_min     -0.265
_refine_ls_extinction_method     none
_refine_ls_extinction_coef     ?
loop_
    _atom_type_symbol
    _atom_type_description
    _atom_type_scat_dispersion_real
    _atom_type_scat_dispersion_imag
    _atom_type_scat_source
    'C' 'C' 0.0033 0.0016
                         'International Tables Vol C Tables 4.2.6.8 and 6.1.1.4'
    'H' 'H' 0.0000 0.0000
                         'International Tables Vol C Tables 4.2.6.8 and 6.1.1.4'
    'N' 'N' 0.0061 0.0033
                         'International Tables Vol C Tables 4.2.6.8 and 6.1.1.4'
    'O' 'O' 0.0106 0.0060
                         'International Tables Vol C Tables 4.2.6.8 and 6.1.1.4'
    'Al' 'Al' 0.0645 0.0514
                         'International Tables Vol C Tables 4.2.6.8 and 6.1.1.4'
_computing_data_collection     'APEX2 (Bruker, 2007)'
_computing_cell_refinement     'SAINT (Bruker, 2007)'
_computing_data_reduction     'SAINT (Bruker, 2007)'
_computing_structure_solution     'SHELXS97 (Sheldrick, 2008)'
_computing_structure_refinement     'SHELXL97 (Sheldrick, 2008)'
_computing_molecular_graphics     'SHELXTL (Sheldrick, 2008)'
_computing_publication_material     'SHELXL97 (Sheldrick, 2008)'
loop_
    _atom_site_type_symbol
    _atom_site_label
    _atom_site_fract_x
    _atom_site_fract_y
    _atom_site_fract_z
    _atom_site_U_iso_or_equiv
    _atom_site_adp_type
    _atom_site_calc_flag
    _atom_site_refinement_flags
    _atom_site_occupancy
    _atom_site_disorder_assembly
    _atom_site_disorder_group
    Al Al1 0.21091(4) 0.51034(4) 0.27510(3) 0.01853(11) Uani d . 1 . .
    O O1S 0.48869(13) 0.28901(11) 0.14144(10) 0.0373(3) Uani d . 1 . .
    H H1B 0.4435 0.3080 0.1940 0.045 Uiso d R 1 . .
    H H1A 0.4252 0.2450 0.0845 0.045 Uiso d R 1 . .
    O O1 0.42412(12) 0.30145(11) 0.43024(9) 0.0342(3) Uani d . 1 . .
    O O2S -0.31795(13) 0.11693(11) 0.13006(10) 0.0375(3) Uani d . 1 . .
    H H2A -0.3805 0.1670 0.1356 0.045 Uiso d R 1 . .
    H H2B -0.2550 0.1602 0.1069 0.045 Uiso d R 1 . .
    O O2 0.32880(11) 0.38761(10) 0.30284(8) 0.0236(2) Uani d . 1 . .
    O O3S 0.67386(15) 0.84922(12) 0.06284(10) 0.0452(3) Uani d . 1 . .
    H H3B 0.6320 0.8194 0.1066 0.054 Uiso d R 1 . .
    H H3A 0.6690 0.9293 0.0864 0.054 Uiso d R 1 . .
    O O3 0.09123(10) 0.64189(9) 0.30110(8) 0.0223(2) Uani d . 1 . .
    O O4 -0.01691(11) 0.76366(10) 0.42483(9) 0.0288(2) Uani d . 1 . .
    O O5 0.03877(10) 0.37739(9) 0.21149(8) 0.0219(2) Uani d . 1 . .
    O O6 -0.10199(11) 0.24420(10) 0.05363(9) 0.0308(3) Uani d . 1 . .
    O O7 0.52641(12) 0.71867(11) 0.19033(10) 0.0353(3) Uani d . 1 . .
    O O8 0.38105(11) 0.63460(10) 0.28478(8) 0.0247(2) Uani d . 1 . .
    N N1 0.20788(12) 0.53539(11) 0.42795(9) 0.0176(2) Uani d . 1 . .
    N N2 0.21186(12) 0.48075(11) 0.12106(9) 0.0196(2) Uani d . 1 . .
    N N3 0.80638(13) 0.94087(11) 0.48351(10) 0.0218(3) Uani d . 1 . .
    H H3C 0.8551 0.8850 0.4983 0.026 Uiso d R 1 . .
    N N4 0.88910(14) 0.93496(12) 0.68605(11) 0.0281(3) Uani d . 1 . .
    C C1 0.35290(15) 0.37505(14) 0.40033(12) 0.0225(3) Uani d . 1 . .
    C C2 0.28187(14) 0.46620(13) 0.47934(12) 0.0198(3) Uani d . 1 . .
    C C3 0.28675(16) 0.48476(14) 0.58962(12) 0.0242(3) Uani d . 1 . .
    H H3 0.3400 0.4366 0.6273 0.029 Uiso calc R 1 . .
    C C4 0.21100(16) 0.57643(15) 0.64353(12) 0.0256(3) Uani d . 1 . .
    H H4 0.2134 0.5918 0.7195 0.031 Uiso calc R 1 . .
    C C5 0.13182(15) 0.64574(14) 0.58781(12) 0.0230(3) Uani d . 1 . .
    H H5 0.0785 0.7070 0.6242 0.028 Uiso calc R 1 . .
    C C6 0.13321(14) 0.62270(13) 0.47794(11) 0.0186(3) Uani d . 1 . .
    C C7 0.06099(14) 0.68351(13) 0.39694(12) 0.0200(3) Uani d . 1 . .
    C C8 0.00324(15) 0.32954(13) 0.10632(11) 0.0214(3) Uani d . 1 . .
    C C9 0.10685(15) 0.39025(13) 0.04805(11) 0.0204(3) Uani d . 1 . .
    C C10 0.10349(17) 0.36498(15) -0.06256(12) 0.0256(3) Uani d . 1 . .
    H H10 0.0298 0.3001 -0.1154 0.031 Uiso calc R 1 . .
    C C11 0.21247(17) 0.43838(15) -0.09363(12) 0.0283(3) Uani d . 1 . .
    H H11 0.2128 0.4234 -0.1692 0.034 Uiso calc R 1 . .
    C C12 0.32087(17) 0.53326(15) -0.01609(13) 0.0270(3) Uani d . 1 . .
    H H12 0.3945 0.5836 -0.0375 0.032 Uiso calc R 1 . .
    C C13 0.31778(15) 0.55176(13) 0.09321(12) 0.0218(3) Uani d . 1 . .
    C C14 0.41978(16) 0.64420(14) 0.19568(12) 0.0242(3) Uani d . 1 . .
    C C15 0.79042(16) 0.94582(14) 0.38086(12) 0.0263(3) Uani d . 1 . .
    H H15 0.8373 0.8930 0.3301 0.032 Uiso calc R 1 . .
    C C16 0.70599(16) 1.02761(14) 0.34927(13) 0.0275(3) Uani d . 1 . .
    H H16 0.6944 1.0329 0.2769 0.033 Uiso calc R 1 . .
    C C17 0.63797(15) 1.10235(14) 0.42492(13) 0.0263(3) Uani d . 1 . .
    H H17 0.5782 1.1587 0.4040 0.032 Uiso calc R 1 . .
    C C18 0.65647(15) 1.09555(14) 0.53085(13) 0.0242(3) Uani d . 1 . .
    H H18 0.6096 1.1470 0.5825 0.029 Uiso calc R 1 . .
    C C19 0.74391(15) 1.01321(13) 0.56095(12) 0.0212(3) Uani d . 1 . .
    C C20 0.77715(15) 0.99738(13) 0.67040(12) 0.0235(3) Uani d . 1 . .
    C C21 0.69590(17) 1.04216(15) 0.74973(13) 0.0291(3) Uani d . 1 . .
    H H21 0.6190 1.0878 0.7361 0.035 Uiso calc R 1 . .
    C C22 0.72998(19) 1.01853(17) 0.84872(13) 0.0365(4) Uani d . 1 . .
    H H22 0.6753 1.0461 0.9040 0.044 Uiso calc R 1 . .
    C C23 0.8444(2) 0.95436(17) 0.86625(14) 0.0374(4) Uani d . 1 . .
    H H23 0.8698 0.9369 0.9337 0.045 Uiso calc R 1 . .
    C C24 0.92146(19) 0.91581(16) 0.78373(14) 0.0340(4) Uani d . 1 . .
    H H24 1.0016 0.8735 0.7971 0.041 Uiso calc R 1 . .
loop_
    _atom_site_aniso_label
    _atom_site_aniso_U_11
    _atom_site_aniso_U_22
    _atom_site_aniso_U_33
    _atom_site_aniso_U_12
    _atom_site_aniso_U_13
    _atom_site_aniso_U_23
    Al1 0.0203(2) 0.0193(2) 0.0161(2) 0.00520(16) 0.00554(16) 0.00375(17)
    O1S 0.0395(6) 0.0426(7) 0.0333(6) 0.0104(5) 0.0203(5) 0.0089(5)
    O1 0.0352(6) 0.0344(6) 0.0376(7) 0.0191(5) 0.0059(5) 0.0131(5)
    O2S 0.0413(7) 0.0376(7) 0.0444(7) 0.0122(5) 0.0182(5) 0.0221(6)
    O2 0.0253(5) 0.0244(5) 0.0221(5) 0.0103(4) 0.0078(4) 0.0043(4)
    O3S 0.0632(8) 0.0363(7) 0.0417(7) 0.0082(6) 0.0206(6) 0.0160(6)
    O3 0.0250(5) 0.0227(5) 0.0208(5) 0.0084(4) 0.0056(4) 0.0067(4)
    O4 0.0281(5) 0.0250(6) 0.0371(6) 0.0137(5) 0.0120(5) 0.0085(5)
    O5 0.0235(5) 0.0227(5) 0.0188(5) 0.0032(4) 0.0070(4) 0.0042(4)
    O6 0.0276(6) 0.0302(6) 0.0273(6) -0.0036(5) 0.0019(5) 0.0034(5)
    O7 0.0324(6) 0.0314(6) 0.0403(7) -0.0042(5) 0.0137(5) 0.0091(5)
    O8 0.0252(5) 0.0244(5) 0.0216(5) 0.0021(4) 0.0065(4) 0.0028(4)
    N1 0.0165(5) 0.0168(6) 0.0182(6) 0.0022(4) 0.0041(4) 0.0035(5)
    N2 0.0218(6) 0.0195(6) 0.0191(6) 0.0070(5) 0.0066(5) 0.0059(5)
    N3 0.0227(6) 0.0185(6) 0.0256(6) 0.0079(5) 0.0051(5) 0.0069(5)
    N4 0.0301(7) 0.0266(7) 0.0295(7) 0.0076(5) 0.0061(5) 0.0104(6)
    C1 0.0193(7) 0.0210(7) 0.0263(8) 0.0049(6) 0.0032(6) 0.0059(6)
    C2 0.0166(6) 0.0185(7) 0.0232(7) 0.0011(5) 0.0023(5) 0.0064(6)
    C3 0.0237(7) 0.0262(8) 0.0229(7) 0.0011(6) 0.0028(6) 0.0105(6)
    C4 0.0285(8) 0.0278(8) 0.0181(7) -0.0017(6) 0.0063(6) 0.0055(6)
    C5 0.0236(7) 0.0197(7) 0.0233(8) 0.0000(6) 0.0103(6) 0.0015(6)
    C6 0.0163(6) 0.0150(7) 0.0223(7) 0.0002(5) 0.0064(5) 0.0022(6)
    C7 0.0172(6) 0.0164(7) 0.0253(8) 0.0018(5) 0.0057(6) 0.0044(6)
    C8 0.0221(7) 0.0202(7) 0.0219(8) 0.0077(6) 0.0049(6) 0.0046(6)
    C9 0.0216(7) 0.0196(7) 0.0205(7) 0.0085(6) 0.0037(6) 0.0050(6)
    C10 0.0305(8) 0.0269(8) 0.0195(7) 0.0110(6) 0.0033(6) 0.0056(6)
    C11 0.0374(8) 0.0340(9) 0.0196(7) 0.0155(7) 0.0096(6) 0.0117(7)
    C12 0.0304(8) 0.0297(8) 0.0291(8) 0.0120(6) 0.0140(6) 0.0150(7)
    C13 0.0232(7) 0.0207(7) 0.0260(8) 0.0084(6) 0.0099(6) 0.0097(6)
    C14 0.0244(7) 0.0214(7) 0.0289(8) 0.0068(6) 0.0099(6) 0.0075(6)
    C15 0.0289(8) 0.0244(8) 0.0252(8) 0.0063(6) 0.0072(6) 0.0054(6)
    C16 0.0280(8) 0.0256(8) 0.0278(8) 0.0040(6) 0.0015(6) 0.0092(6)
    C17 0.0194(7) 0.0183(7) 0.0392(9) 0.0025(6) -0.0005(6) 0.0095(6)
    C18 0.0177(7) 0.0171(7) 0.0349(9) 0.0023(5) 0.0058(6) 0.0035(6)
    C19 0.0172(6) 0.0158(7) 0.0277(8) 0.0003(5) 0.0054(6) 0.0032(6)
    C20 0.0226(7) 0.0178(7) 0.0261(8) -0.0002(6) 0.0037(6) 0.0030(6)
    C21 0.0266(8) 0.0280(8) 0.0262(8) 0.0016(6) 0.0049(6) -0.0002(6)
    C22 0.0377(9) 0.0377(10) 0.0247(8) -0.0031(7) 0.0080(7) -0.0020(7)
    C23 0.0453(10) 0.0366(9) 0.0248(8) -0.0027(8) 0.0023(7) 0.0079(7)
    C24 0.0391(9) 0.0321(9) 0.0316(9) 0.0070(7) 0.0026(7) 0.0131(7)
_geom_special_details
;
All e.s.d.'s (except the e.s.d. in the dihedral angle between two l.s. planes)
are estimated using the full covariance matrix. The cell e.s.d.'s are taken
into account individually in the estimation of e.s.d.'s in distances, angles
and torsion angles; correlations between e.s.d.'s in cell parameters are only
used when they are defined by crystal symmetry. An approximate (isotropic)
treatment of cell e.s.d.'s is used for estimating e.s.d.'s involving l.s.
planes.
;
loop_
    _geom_bond_atom_site_label_1
    _geom_bond_atom_site_label_2
    _geom_bond_site_symmetry_2
    _geom_bond_distance
    _geom_bond_publ_flag
    Al1 O8 . 1.9162(11) n
    Al1 O2 . 1.9178(11) n
    Al1 O5 . 1.9211(11) n
    Al1 O3 . 1.9226(10) n
    Al1 N1 . 1.9341(12) n
    Al1 N2 . 1.9390(12) n
    O1S H1B . 0.8499 ?
    O1S H1A . 0.8501 ?
    O1 C1 . 1.2153(18) ?
    O2S H2A . 0.8499 ?
    O2S H2B . 0.8501 ?
    O2 C1 . 1.3016(18) ?
    O3S H3B . 0.8502 ?
    O3S H3A . 0.8499 ?
    O3 C7 . 1.2901(17) ?
    O4 C7 . 1.2245(17) ?
    O5 C8 . 1.2908(17) ?
    O6 C8 . 1.2251(18) ?
    O7 C14 . 1.2265(18) ?
    O8 C14 . 1.2938(18) ?
    N1 C2 . 1.3320(18) ?
    N1 C6 . 1.3364(17) ?
    N2 C9 . 1.3320(18) ?
    N2 C13 . 1.3358(18) ?
    N3 C15 . 1.3373(19) ?
    N3 C19 . 1.3548(18) ?
    N3 H3C . 0.8532 ?
    N4 C24 . 1.340(2) ?
    N4 C20 . 1.3434(19) ?
    C1 C2 . 1.5157(19) ?
    C2 C3 . 1.383(2) ?
    C3 C4 . 1.393(2) ?
    C3 H3 . 0.9500 ?
    C4 C5 . 1.391(2) ?
    C4 H4 . 0.9500 ?
    C5 C6 . 1.382(2) ?
    C5 H5 . 0.9500 ?
    C6 C7 . 1.516(2) ?
    C8 C9 . 1.516(2) ?
    C9 C10 . 1.381(2) ?
    C10 C11 . 1.394(2) ?
    C10 H10 . 0.9500 ?
    C11 C12 . 1.393(2) ?
    C11 H11 . 0.9500 ?
    C12 C13 . 1.384(2) ?
    C12 H12 . 0.9500 ?
    C13 C14 . 1.518(2) ?
    C15 C16 . 1.371(2) ?
    C15 H15 . 0.9500 ?
    C16 C17 . 1.385(2) ?
    C16 H16 . 0.9500 ?
    C17 C18 . 1.386(2) ?
    C17 H17 . 0.9500 ?
    C18 C19 . 1.386(2) ?
    C18 H18 . 0.9500 ?
    C19 C20 . 1.473(2) ?
    C20 C21 . 1.393(2) ?
    C21 C22 . 1.381(2) ?
    C21 H21 . 0.9500 ?
    C22 C23 . 1.379(3) ?
    C22 H22 . 0.9500 ?
    C23 C24 . 1.384(2) ?
    C23 H23 . 0.9500 ?
    C24 H24 . 0.9500 ?
loop_
    _geom_angle_atom_site_label_1
    _geom_angle_atom_site_label_2
    _geom_angle_atom_site_label_3
    _geom_angle_site_symmetry_1
    _geom_angle_site_symmetry_3
    _geom_angle
    _geom_angle_publ_flag
    O8 Al1 O2 . . 91.91(5) n
    O8 Al1 O5 . . 159.66(5) n
    O2 Al1 O5 . . 92.30(5) ?
    O8 Al1 O3 . . 92.25(5) ?
    O2 Al1 O3 . . 159.56(5) n
    O5 Al1 O3 . . 90.72(5) n
    O8 Al1 N1 . . 101.41(5) ?
    O2 Al1 N1 . . 79.78(5) ?
    O5 Al1 N1 . . 98.92(5) ?
    O3 Al1 N1 . . 79.79(5) ?
    O8 Al1 N2 . . 79.79(5) ?
    O2 Al1 N2 . . 99.48(5) ?
    O5 Al1 N2 . . 79.89(5) ?
    O3 Al1 N2 . . 100.95(5) ?
    N1 Al1 N2 . . 178.59(5) n
    H1B O1S H1A . . 107.3 ?
    H2A O2S H2B . . 99.0 ?
    C1 O2 Al1 . . 119.04(9) ?
    H3B O3S H3A . . 101.0 ?
    C7 O3 Al1 . . 118.80(9) ?
    C8 O5 Al1 . . 118.65(9) ?
    C14 O8 Al1 . . 119.08(9) ?
    C2 N1 C6 . . 122.76(12) ?
    C2 N1 Al1 . . 118.66(9) ?
    C6 N1 Al1 . . 118.58(9) ?
    C9 N2 C13 . . 123.14(12) ?
    C9 N2 Al1 . . 118.34(9) ?
    C13 N2 Al1 . . 118.52(10) ?
    C15 N3 C19 . . 123.93(12) ?
    C15 N3 H3C . . 116.3 ?
    C19 N3 H3C . . 119.6 ?
    C24 N4 C20 . . 116.89(14) ?
    O1 C1 O2 . . 126.75(13) ?
    O1 C1 C2 . . 120.76(13) ?
    O2 C1 C2 . . 112.49(12) ?
    N1 C2 C3 . . 120.37(13) ?
    N1 C2 C1 . . 110.01(12) ?
    C3 C2 C1 . . 129.62(13) ?
    C2 C3 C4 . . 117.76(13) ?
    C2 C3 H3 . . 121.1 ?
    C4 C3 H3 . . 121.1 ?
    C5 C4 C3 . . 120.97(13) ?
    C5 C4 H4 . . 119.5 ?
    C3 C4 H4 . . 119.5 ?
    C6 C5 C4 . . 117.92(13) ?
    C6 C5 H5 . . 121.0 ?
    C4 C5 H5 . . 121.0 ?
    N1 C6 C5 . . 120.20(13) ?
    N1 C6 C7 . . 109.62(12) ?
    C5 C6 C7 . . 130.17(12) ?
    O4 C7 O3 . . 126.31(13) ?
    O4 C7 C6 . . 120.53(13) ?
    O3 C7 C6 . . 113.16(11) ?
    O6 C8 O5 . . 126.52(13) ?
    O6 C8 C9 . . 120.22(13) ?
    O5 C8 C9 . . 113.26(12) ?
    N2 C9 C10 . . 120.48(13) ?
    N2 C9 C8 . . 109.84(12) ?
    C10 C9 C8 . . 129.67(13) ?
    C9 C10 C11 . . 117.41(14) ?
    C9 C10 H10 . . 121.3 ?
    C11 C10 H10 . . 121.3 ?
    C12 C11 C10 . . 121.29(14) ?
    C12 C11 H11 . . 119.4 ?
    C10 C11 H11 . . 119.4 ?
    C13 C12 C11 . . 117.84(14) ?
    C13 C12 H12 . . 121.1 ?
    C11 C12 H12 . . 121.1 ?
    N2 C13 C12 . . 119.83(14) ?
    N2 C13 C14 . . 109.62(12) ?
    C12 C13 C14 . . 130.55(13) ?
    O7 C14 O8 . . 125.69(14) ?
    O7 C14 C13 . . 121.32(13) ?
    O8 C14 C13 . . 112.98(12) ?
    N3 C15 C16 . . 119.62(14) ?
    N3 C15 H15 . . 120.2 ?
    C16 C15 H15 . . 120.2 ?
    C15 C16 C17 . . 118.74(14) ?
    C15 C16 H16 . . 120.6 ?
    C17 C16 H16 . . 120.6 ?
    C16 C17 C18 . . 120.49(14) ?
    C16 C17 H17 . . 119.8 ?
    C18 C17 H17 . . 119.8 ?
    C17 C18 C19 . . 119.55(13) ?
    C17 C18 H18 . . 120.2 ?
    C19 C18 H18 . . 120.2 ?
    N3 C19 C18 . . 117.66(13) ?
    N3 C19 C20 . . 116.26(12) ?
    C18 C19 C20 . . 126.07(13) ?
    N4 C20 C21 . . 123.42(14) ?
    N4 C20 C19 . . 114.72(13) ?
    C21 C20 C19 . . 121.85(14) ?
    C22 C21 C20 . . 118.29(15) ?
    C22 C21 H21 . . 120.9 ?
    C20 C21 H21 . . 120.9 ?
    C23 C22 C21 . . 119.13(15) ?
    C23 C22 H22 . . 120.4 ?
    C21 C22 H22 . . 120.4 ?
    C22 C23 C24 . . 118.73(16) ?
    C22 C23 H23 . . 120.6 ?
    C24 C23 H23 . . 120.6 ?
    N4 C24 C23 . . 123.51(16) ?
    N4 C24 H24 . . 118.2 ?
    C23 C24 H24 . . 118.2 ?
loop_
    _geom_torsion_atom_site_label_1
    _geom_torsion_atom_site_label_2
    _geom_torsion_atom_site_label_3
    _geom_torsion_atom_site_label_4
    _geom_torsion_site_symmetry_1
    _geom_torsion_site_symmetry_2
    _geom_torsion_site_symmetry_3
    _geom_torsion_site_symmetry_4
    _geom_torsion
    _geom_torsion_publ_flag
    O8 Al1 O2 C1 . . . . 101.43(10) ?
    O5 Al1 O2 C1 . . . . -98.48(10) n
    O3 Al1 O2 C1 . . . . -0.2(2) ?
    N1 Al1 O2 C1 . . . . 0.17(10) ?
    N2 Al1 O2 C1 . . . . -178.61(10) ?
    O8 Al1 O3 C7 . . . . -102.56(10) ?
    O2 Al1 O3 C7 . . . . -0.96(19) ?
    O5 Al1 O3 C7 . . . . 97.57(10) n
    N1 Al1 O3 C7 . . . . -1.36(10) ?
    N2 Al1 O3 C7 . . . . 177.41(10) ?
    O8 Al1 O5 C8 . . . . 3.61(19) ?
    O2 Al1 O5 C8 . . . . -98.17(10) ?
    O3 Al1 O5 C8 . . . . 102.05(10) ?
    N1 Al1 O5 C8 . . . . -178.18(10) ?
    N2 Al1 O5 C8 . . . . 1.06(10) ?
    O2 Al1 O8 C14 . . . . 98.96(10) ?
    O5 Al1 O8 C14 . . . . -2.9(2) ?
    O3 Al1 O8 C14 . . . . -101.06(10) ?
    N1 Al1 O8 C14 . . . . 178.91(10) ?
    N2 Al1 O8 C14 . . . . -0.33(10) ?
    O8 Al1 N1 C2 . . . . -88.99(10) ?
    O2 Al1 N1 C2 . . . . 0.90(10) ?
    O5 Al1 N1 C2 . . . . 91.64(10) ?
    O3 Al1 N1 C2 . . . . -179.24(10) ?
    O8 Al1 N1 C6 . . . . 90.13(10) ?
    O2 Al1 N1 C6 . . . . -179.98(10) ?
    O5 Al1 N1 C6 . . . . -89.24(10) ?
    O3 Al1 N1 C6 . . . . -0.12(10) ?
    O8 Al1 N2 C9 . . . . 179.73(11) ?
    O2 Al1 N2 C9 . . . . 89.49(10) ?
    O5 Al1 N2 C9 . . . . -1.17(10) ?
    O3 Al1 N2 C9 . . . . -89.94(10) ?
    O8 Al1 N2 C13 . . . . -0.14(10) ?
    O2 Al1 N2 C13 . . . . -90.38(10) ?
    O5 Al1 N2 C13 . . . . 178.96(11) ?
    O3 Al1 N2 C13 . . . . 90.20(10) ?
    Al1 O2 C1 O1 . . . . 179.55(12) ?
    Al1 O2 C1 C2 . . . . -1.03(15) ?
    C6 N1 C2 C3 . . . . -1.4(2) ?
    Al1 N1 C2 C3 . . . . 177.65(10) ?
    C6 N1 C2 C1 . . . . 179.33(12) ?
    Al1 N1 C2 C1 . . . . -1.59(14) ?
    O1 C1 C2 N1 . . . . -178.90(13) ?
    O2 C1 C2 N1 . . . . 1.64(16) ?
    O1 C1 C2 C3 . . . . 1.9(2) ?
    O2 C1 C2 C3 . . . . -177.51(13) ?
    N1 C2 C3 C4 . . . . 0.6(2) ?
    C1 C2 C3 C4 . . . . 179.71(13) ?
    C2 C3 C4 C5 . . . . 0.7(2) ?
    C3 C4 C5 C6 . . . . -1.3(2) ?
    C2 N1 C6 C5 . . . . 0.82(19) ?
    Al1 N1 C6 C5 . . . . -178.27(10) ?
    C2 N1 C6 C7 . . . . -179.64(11) ?
    Al1 N1 C6 C7 . . . . 1.28(14) ?
    C4 C5 C6 N1 . . . . 0.6(2) ?
    C4 C5 C6 C7 . . . . -178.88(13) ?
    Al1 O3 C7 O4 . . . . -177.70(11) ?
    Al1 O3 C7 C6 . . . . 2.38(15) ?
    N1 C6 C7 O4 . . . . 177.78(12) ?
    C5 C6 C7 O4 . . . . -2.7(2) ?
    N1 C6 C7 O3 . . . . -2.29(16) ?
    C5 C6 C7 O3 . . . . 177.20(13) ?
    Al1 O5 C8 O6 . . . . 179.47(12) ?
    Al1 O5 C8 C9 . . . . -0.78(15) ?
    C13 N2 C9 C10 . . . . 0.3(2) ?
    Al1 N2 C9 C10 . . . . -179.53(10) ?
    C13 N2 C9 C8 . . . . -179.09(12) ?
    Al1 N2 C9 C8 . . . . 1.05(14) ?
    O6 C8 C9 N2 . . . . 179.59(13) ?
    O5 C8 C9 N2 . . . . -0.18(16) ?
    O6 C8 C9 C10 . . . . 0.2(2) ?
    O5 C8 C9 C10 . . . . -179.52(14) ?
    N2 C9 C10 C11 . . . . -0.6(2) ?
    C8 C9 C10 C11 . . . . 178.64(13) ?
    C9 C10 C11 C12 . . . . 0.2(2) ?
    C10 C11 C12 C13 . . . . 0.5(2) ?
    C9 N2 C13 C12 . . . . 0.5(2) ?
    Al1 N2 C13 C12 . . . . -179.68(10) ?
    C9 N2 C13 C14 . . . . -179.37(12) ?
    Al1 N2 C13 C14 . . . . 0.49(14) ?
    C11 C12 C13 N2 . . . . -0.9(2) ?
    C11 C12 C13 C14 . . . . 178.93(14) ?
    Al1 O8 C14 O7 . . . . -179.45(12) ?
    Al1 O8 C14 C13 . . . . 0.67(15) ?
    N2 C13 C14 O7 . . . . 179.40(13) ?
    C12 C13 C14 O7 . . . . -0.4(2) ?
    N2 C13 C14 O8 . . . . -0.72(17) ?
    C12 C13 C14 O8 . . . . 179.47(14) ?
    C19 N3 C15 C16 . . . . -0.3(2) ?
    N3 C15 C16 C17 . . . . -0.6(2) ?
    C15 C16 C17 C18 . . . . 0.8(2) ?
    C16 C17 C18 C19 . . . . 0.0(2) ?
    C15 N3 C19 C18 . . . . 1.1(2) ?
    C15 N3 C19 C20 . . . . -178.35(13) ?
    C17 C18 C19 N3 . . . . -0.9(2) ?
    C17 C18 C19 C20 . . . . 178.44(13) ?
    C24 N4 C20 C21 . . . . 0.2(2) ?
    C24 N4 C20 C19 . . . . -178.64(13) ?
    N3 C19 C20 N4 . . . . 13.58(18) ?
    C18 C19 C20 N4 . . . . -165.77(13) ?
    N3 C19 C20 C21 . . . . -165.29(13) ?
    C18 C19 C20 C21 . . . . 15.4(2) ?
    N4 C20 C21 C22 . . . . -1.5(2) ?
    C19 C20 C21 C22 . . . . 177.23(14) ?
    C20 C21 C22 C23 . . . . 1.3(2) ?
    C21 C22 C23 C24 . . . . 0.1(2) ?
    C20 N4 C24 C23 . . . . 1.3(2) ?
    C22 C23 C24 N4 . . . . -1.5(3) ?
loop_
    _geom_hbond_atom_site_label_D
    _geom_hbond_atom_site_label_H
    _geom_hbond_atom_site_label_A
    _geom_hbond_site_symmetry_A
    _geom_hbond_distance_DH
    _geom_hbond_distance_HA
    _geom_hbond_distance_DA
    _geom_hbond_angle_DHA
    O1S H1B O2 . 0.85 1.98 2.8166(14) 166.1
    O1S H1A O3S 2_665 0.85 1.92 2.7472(18) 164.5
    O2S H2A O1S 1_455 0.85 1.92 2.7650(17) 174.7
    O2S H2B O6 . 0.85 1.92 2.7703(16) 174.3
    O3S H3B O7 . 0.85 2.02 2.8647(16) 170.1
    O3S H3A O2S 1_665 0.85 1.94 2.7886(18) 171.6
    N3 H3C O4 1_655 0.85 2.04 2.7312(15) 137.6
    N3 H3C N4 1_555 0.85 2.31 2.6497(19) 104
    C12 H12 O1S 2_665 0.95 2.46 3.372(2) 160
    C15 H15 O4 1_655 0.95 2.52 2.965(2) 109
    C16 H16 O2S 1_665 0.95 2.33 3.248(2) 162
    C17 H17 O1 1_565 0.95 2.25 3.136(2) 155
    C18 H18 O8 2_676 0.95 2.50 3.331(2) 146
    C1 O1 Cg1 2_666 1.2153(18) 3.4924(14) 3.9906(17) 105.38(10)
    C7 O4 Cg2 2_676 1.2245(17) 3.2311(13) 3.4319(17) 88.84(9)
    C1 O1 Cg3 2_666 1.2153(18) 3.5731(14) 3.8161(18) 92.10(9)
data_global
_journal_date_recd_electronic     2008-05-11
_journal_date_accepted     2008-05-27
_journal_name_full     'Acta Crystallographica, Section E'
_journal_year     2008
_journal_volume     64
_journal_issue      7
_journal_page_first     m870
_journal_page_last     m871
_journal_paper_category     QM
_journal_coeditor_code     SU2057
_publ_contact_author_name     'Janet Soleimannejad'
_publ_contact_author_address
;
Faculty of Science, Department of Chemistry, Ilam University, Ilam, Iran,
;
_publ_contact_author_email     janet_soleimannejad@yahoo.com
_publ_contact_author_fax     ?
_publ_contact_author_phone     ?
_publ_section_title
;
2-(2-Pyridyl)pyridinium
bis(pyridine-2,6-dicarboxylato-\k^3^O,N,O')aluminate(III)
trihydrate
;
loop_
    _publ_author_name
    _publ_author_footnote
    _publ_author_address
    'Soleimannejad, Janet' .
;
Faculty of Science, Department of Chemistry, Ilam University, Iran
;
    'Aghabozorg, Hossein' .
;
Faculty of Chemistry, Tarbiat Moallem University, 49 Mofateh Avenue, Tehran,
Iran
;
    'Mohammadzadeh, Yaghoub' .
;
Faculty of Science, Department of Chemistry, Ilam University, Iran
;
    'Hooshmand, Shabnam' .
;
Faculty of Science, Department of Chemistry, Ilam University, Iran
;
