# Supplementary material for: 2-(2-Pyrid­yl)pyridinium bis­(pyridine-2,6-dicarboxyl­ato-κ3 O,N,O′)aluminate(III) trihydrate
Source: Acta Crystallogr Sect E Struct Rep Online. 2008 Jun 7;64(Pt 7):m870–1. doi: 10.1107/S1600536808015973 (PMC2961889; doi:10.1107/S1600536808015973)
Supplement: Supplementary file 2 [file e-64-0m870-Isup2.hkl]

#
# h,k,l, Fc-squared, Fo-squared, sigma(Fo-squared) and status flag
#
data_I
_shelx_title ' ym8_0m    P-1          R = 0.03                    '
_shelx_refln_list_code   4
_shelx_F_calc_maximum    231.97
_exptl_crystal_F_000     588.00
_reflns_d_resolution_high    0.7709
 
loop_
 _symmetry_equiv_pos_as_xyz
 x,y,z
 -x,-y,-z
 
_cell_length_a  9.37440
_cell_length_b  10.9039
_cell_length_c  13.0050
_cell_angle_alpha  106.335
_cell_angle_beta   98.889
_cell_angle_gamma   97.521
 
_shelx_F_squared_multiplier     0.010
 
loop_
 _refln_index_h
 _refln_index_k
 _refln_index_l
 _refln_F_squared_calc
 _refln_F_squared_meas
 _refln_F_squared_sigma
 _refln_observed_status
 _refln_sint/lambda
   1   0   0    84194.63    84194.63   2901.63 o   0.05492
   2   0   0   680275.38   680275.38   8247.88 o   0.10984
   3   0   0    64775.12    64775.12   2545.10 o   0.16477
   4   0   0      736.03      736.03    271.30 o   0.21969
   5   0   0    14562.27    14562.27   1206.74 o   0.27461
   6   0   0     8002.31     8002.31    894.56 o   0.32953
   7   0   0    59702.60    59702.60   2443.41 o   0.38445
   8   0   0     5184.41     5184.41    720.03 o   0.43937
   9   0   0    71006.43    71006.43   2664.70 o   0.49430
  10   0   0    46777.04    46777.04   2162.80 o   0.54922
  11   0   0     2171.30     2171.30    465.97 o   0.60414
  12   0   0    10995.62    10995.62   1048.60 o   0.65906
  13   0   0     2572.65     2572.65    507.21 o   0.71398
 -13   1   0     4731.57     4731.57    687.86 o   0.70666
 -12   1   0    20643.41    20643.41   1436.78 o   0.65188
 -11   1   0    14329.55    14329.55   1197.06 o   0.59711
 -10   1   0     9929.37     9929.37    996.46 o   0.54239
  -9   1   0     4143.00     4143.00    643.66 o   0.48770
  -8   1   0     3494.75     3494.75    591.16 o   0.43308
  -7   1   0   139200.31   139200.31   3730.96 o   0.37854
  -6   1   0     2307.13     2307.13    480.33 o   0.32413
  -5   1   0      889.52      889.52    298.25 o   0.26993
  -4   1   0    39870.75    39870.75   1996.77 o   0.21610
  -3   1   0    32293.84    32293.84   1797.05 o   0.16299
  -2   1   0    40626.80    40626.80   2015.61 o   0.11165
  -1   1   0    57459.30    57459.30   2397.07 o   0.06631
   0   1   0   420757.28   420757.28   6486.58 o   0.04861
   1   1   0     2266.22     2266.22    476.05 o   0.07976
   2   1   0     4883.10     4883.10    698.79 o   0.12803
   3   1   0    34041.43    34041.43   1845.03 o   0.18016
   4   1   0     2486.53     2486.53    498.65 o   0.23357
   5   1   0   150599.64   150599.64   3880.72 o   0.28755
   6   1   0     2741.30     2741.30    523.57 o   0.34183
   7   1   0     2856.16     2856.16    534.43 o   0.39628
   8   1   0     3099.62     3099.62    556.74 o   0.45085
   9   1   0    33214.28    33214.28   1822.48 o   0.50550
  10   1   0    18344.66    18344.66   1354.42 o   0.56020
  11   1   0     1811.91     1811.91    425.67 o   0.61494
  12   1   0     2637.87     2637.87    513.60 o   0.66971
  13   1   0     1419.36     1419.36    376.74 o   0.72450
 -13   2   0     2631.50     2631.50    512.98 o   0.70263
 -12   2   0    50166.95    50166.95   2239.80 o   0.64826
 -11   2   0      687.89      687.89    262.28 o   0.59400
 -10   2   0    11275.44    11275.44   1061.86 o   0.53986
  -9   2   0        6.33        6.33     25.15 o   0.48591
  -8   2   0    24498.13    24498.13   1565.19 o   0.43219
  -7   2   0   109041.73   109041.73   3302.15 o   0.37883
  -6   2   0     1921.64     1921.64    438.37 o   0.32598
  -5   2   0     9877.42     9877.42    993.85 o   0.27394
  -4   2   0     7231.28     7231.28    850.37 o   0.22329
  -3   2   0     7702.89     7702.89    877.66 o   0.17524
  -2   2   0  1277458.25  1277458.25  11302.47 o   0.13263
  -1   2   0    36260.97    36260.97   1904.23 o   0.10250
   0   2   0  1037130.00  1037130.00  10183.96 o   0.09723
   1   2   0     4187.06     4187.06    647.07 o   0.12014
   2   2   0  5381192.00  5381192.00  23197.40 o   0.15952
   3   2   0    33879.48    33879.48   1840.64 o   0.20614
   4   2   0   253469.09   253469.09   5034.57 o   0.25607
   5   2   0    36376.16    36376.16   1907.25 o   0.30770
   6   2   0     5204.42     5204.42    721.42 o   0.36031
   7   2   0      443.41      443.41    210.57 o   0.41353
   8   2   0    29985.10    29985.10   1731.62 o   0.46713
   9   2   0    27422.07    27422.07   1655.96 o   0.52101
  10   2   0     8489.61     8489.61    921.39 o   0.57509
  11   2   0     3866.45     3866.45    621.81 o   0.62932
  12   2   0     2163.23     2163.23    465.11 o   0.68365
  13   2   0      690.18      690.18    262.71 o   0.73808
 -13   3   0      139.46      139.46    118.09 o   0.70196
 -12   3   0    22275.36    22275.36   1492.49 o   0.64829
 -11   3   0      576.10      576.10    240.02 o   0.59485
 -10   3   0    11319.16    11319.16   1063.92 o   0.54171
  -9   3   0    21894.38    21894.38   1479.68 o   0.48896
  -8   3   0    10299.89    10299.89   1014.88 o   0.43675
  -7   3   0     2766.66     2766.66    525.99 o   0.38529
  -6   3   0    21341.08    21341.08   1460.86 o   0.33494
  -5   3   0    52907.60    52907.60   2300.17 o   0.28627
  -4   3   0     9356.52     9356.52    967.29 o   0.24031
  -3   3   0     3414.85     3414.85    584.37 o   0.19894
  -2   3   0  2232708.00  2232708.00  14942.25 o   0.16566
  -1   3   0    25150.13    25150.13   1585.88 o   0.14608
   0   3   0   515251.13   515251.13   7178.10 o   0.14584
   1   3   0    40728.29    40728.29   2018.13 o   0.16502
   2   3   0     9027.61     9027.61    950.14 o   0.19806
   3   3   0    26593.12    26593.12   1630.74 o   0.23928
   4   3   0    73392.88    73392.88   2709.11 o   0.28516
   5   3   0    25950.72    25950.72   1610.92 o   0.33378
   6   3   0    21324.01    21324.01   1460.27 o   0.38410
   7   3   0    48519.11    48519.11   2202.71 o   0.43554
   8   3   0    30227.93    30227.93   1738.62 o   0.48773
   9   3   0      147.85      147.85    121.59 o   0.54047
  10   3   0     2033.25     2033.25    450.92 o   0.59361
  11   3   0      353.45      353.45    188.00 o   0.64704
  12   3   0       14.49       14.49     38.06 o   0.70070
  13   3   0      245.03      245.03    156.53 o   0.75454
 -13   4   0     3953.29     3953.29    628.75 o   0.70464
 -12   4   0     7985.47     7985.47    893.61 o   0.65195
 -11   4   0     1892.08     1892.08    434.98 o   0.59966
 -10   4   0    38097.50    38097.50   1951.86 o   0.54788
  -9   4   0     7212.38     7212.38    849.26 o   0.49678
  -8   4   0    32986.83    32986.83   1816.23 o   0.44659
  -7   4   0     2829.93     2829.93    531.97 o   0.39764
  -6   4   0     2597.43     2597.43    509.65 o   0.35048
  -5   4   0    57323.06    57323.06   2394.22 o   0.30591
  -4   4   0   123172.18   123172.18   3509.59 o   0.26526
  -3   4   0   136834.73   136834.73   3699.12 o   0.23060
  -2   4   0    10316.19    10316.19   1015.69 o   0.20499
  -1   4   0       62.80       62.80     79.25 o   0.19209
   0   4   0     5735.59     5735.59    757.34 o   0.19445
   1   4   0     3550.70     3550.70    595.88 o   0.21156
   2   4   0   389049.97   389049.97   6237.39 o   0.24028
   3   4   0   217061.50   217061.50   4658.99 o   0.27702
   4   4   0  1085067.75  1085067.75  10416.66 o   0.31904
   5   4   0     7937.38     7937.38    890.92 o   0.36450
   6   4   0    17220.30    17220.30   1312.26 o   0.41227
   7   4   0     3072.46     3072.46    554.30 o   0.46164
   8   4   0     2227.29     2227.29    471.94 o   0.51214
   9   4   0     1072.60     1072.60    327.51 o   0.56346
  10   4   0     5366.01     5366.01    732.53 o   0.61541
  11   4   0     2310.89     2310.89    480.72 o   0.66783
  12   4   0     1505.66     1505.66    388.03 o   0.72063
  13   4   0        7.73        7.73     27.81 o   0.77372
 -13   5   0     1520.55     1520.55    389.94 o   0.71065
 -12   5   0      945.44      945.44    307.48 o   0.65919
 -11   5   0      804.96      804.96    283.72 o   0.60832
 -10   5   0    20255.51    20255.51   1423.22 o   0.55823
  -9   5   0      386.40      386.40    196.57 o   0.50914
  -8   5   0    48083.56    48083.56   2192.80 o   0.46136
  -7   5   0     2076.95     2076.95    455.74 o   0.41535
  -6   5   0     1003.56     1003.56    316.79 o   0.37177
  -5   5   0      279.25      279.25    167.11 o   0.33157
  -4   5   0   215598.63   215598.63   4643.26 o   0.29615
  -3   5   0   184023.78   184023.78   4289.80 o   0.26739
  -2   5   0    31487.51    31487.51   1774.47 o   0.24764
  -1   5   0    72862.91    72862.91   2699.31 o   0.23914
   0   5   0    61851.40    61851.40   2486.99 o   0.24307
   1   5   0    36673.24    36673.24   1915.03 o   0.25886
   2   5   0    74996.63    74996.63   2738.55 o   0.28454
   3   5   0     3378.48     3378.48    581.25 o   0.31774
   4   5   0    15912.91    15912.91   1261.46 o   0.35635
   5   5   0     9359.42     9359.42    967.44 o   0.39880
   6   5   0     5986.73     5986.73    773.74 o   0.44399
   7   5   0    38653.26    38653.26   1966.04 o   0.49117
   8   5   0      874.05      874.05    295.64 o   0.53982
   9   5   0     2546.77     2546.77    504.66 o   0.58957
  10   5   0       16.94       16.94     41.16 o   0.64017
  11   5   0      701.44      701.44    264.85 o   0.69143
  12   5   0     1196.47     1196.47    345.90 o   0.74321
  13   5   0      732.63      732.63    270.67 o   0.79541
 -13   6   0     3978.63     3978.63    630.76 o   0.71990
 -12   6   0       54.86       54.86     74.07 o   0.66988
 -11   6   0     1788.79     1788.79    422.94 o   0.62069
 -10   6   0    23082.81    23082.81   1519.30 o   0.57254
  -9   6   0     2509.02     2509.02    500.90 o   0.52572
  -8   6   0    44028.24    44028.24   2098.29 o   0.48062
  -7   6   0    55788.20    55788.20   2361.95 o   0.43776
  -6   6   0    14289.40    14289.40   1195.38 o   0.39789
  -5   6   0     3803.31     3803.31    616.71 o   0.36198
  -4   6   0   140759.67   140759.67   3751.80 o   0.33132
  -3   6   0     4525.72     4525.72    672.73 o   0.30749
  -2   6   0     2782.20     2782.20    527.47 o   0.29216
  -1   6   0     1035.93     1035.93    321.86 o   0.28671
   0   6   0    15157.07    15157.07   1231.14 o   0.29168
   1   6   0    21444.11    21444.11   1464.38 o   0.30657
   2   6   0   120512.96   120512.96   3471.50 o   0.33004
   3   6   0      979.40      979.40    312.95 o   0.36041
   4   6   0     7586.46     7586.46    871.00 o   0.39611
   5   6   0    50630.74    50630.74   2250.13 o   0.43583
   6   6   0   121259.92   121259.92   3482.24 o   0.47856
   7   6   0     7847.41     7847.41    885.86 o   0.52357
   8   6   0    14848.12    14848.12   1218.53 o   0.57032
   9   6   0       58.35       58.35     76.39 o   0.61841
  10   6   0     4224.85     4224.85    649.99 o   0.66756
  11   6   0       99.21       99.21     99.60 o   0.71754
  12   6   0     2865.94     2865.94    535.35 o   0.76820
  13   6   0      173.31      173.31    131.65 o   0.81941
 -13   7   0       50.19       50.19     70.84 o   0.73226
 -12   7   0    10730.07    10730.07   1035.86 o   0.68387
 -11   7   0     3637.39     3637.39    603.11 o   0.63653
 -10   7   0    21680.03    21680.03   1472.41 o   0.59051
  -9   7   0     4488.48     4488.48    669.96 o   0.54614
  -8   7   0      260.56      260.56    161.42 o   0.50384
  -7   7   0     1861.53     1861.53    431.45 o   0.46420
  -6   7   0      201.75      201.75    142.04 o   0.42796
  -5   7   0    50071.48    50071.48   2237.67 o   0.39603
  -4   7   0     3793.01     3793.01    615.87 o   0.36955
  -3   7   0     3610.58     3610.58    600.88 o   0.34975
  -2   7   0      144.37      144.37    120.15 o   0.33781
  -1   7   0   162514.42   162514.42   4031.31 o   0.33458
   0   7   0    97251.66    97251.66   3118.52 o   0.34029
   1   7   0   102601.38   102601.38   3203.14 o   0.35453
   2   7   0      565.90      565.90    237.89 o   0.37631
   3   7   0      386.53      386.53    196.60 o   0.40443
   4   7   0   126648.80   126648.80   3558.77 o   0.43767
   5   7   0      882.78      882.78    297.12 o   0.47495
   6   7   0     2888.78     2888.78    537.47 o   0.51539
   7   7   0    10523.84    10523.84   1025.86 o   0.55832
   8   7   0      327.23      327.23    180.90 o   0.60319
   9   7   0     6839.20     6839.20    826.99 o   0.64961
  10   7   0      645.78      645.78    254.12 o   0.69726
  11   7   0      484.82      484.82    220.19 o   0.74592
  12   7   0      174.59      174.59    132.13 o   0.79539
  13   7   0     2051.46     2051.46    452.93 o   0.84553
 -13   8   0        0.87        0.87      9.32 o   0.74759
 -12   8   0     3647.18     3647.18    603.92 o   0.70096
 -11   8   0      824.68      824.68    287.17 o   0.65561
 -10   8   0     5016.94     5016.94    708.30 o   0.61183
  -9   8   0     3283.67     3283.67    573.03 o   0.56998
  -8   8   0     4847.68     4847.68    696.25 o   0.53052
  -7   8   0     1147.92     1147.92    338.81 o   0.49403
  -6   8   0     1827.90     1827.90    427.54 o   0.46120
  -5   8   0    39049.84    39049.84   1976.10 o   0.43287
  -4   8   0    23818.88    23818.88   1543.34 o   0.40998
  -3   8   0   103160.01   103160.01   3211.85 o   0.39348
  -2   8   0    26867.38    26867.38   1639.13 o   0.38419
  -1   8   0    55917.60    55917.60   2364.69 o   0.38263
   0   8   0    95818.60    95818.60   3095.46 o   0.38890
   1   8   0     9786.47     9786.47    989.27 o   0.40264
   2   8   0      476.81      476.81    218.36 o   0.42311
   3   8   0     5670.46     5670.46    753.02 o   0.44940
   4   8   0      534.29      534.29    231.15 o   0.48055
   5   8   0     8144.64     8144.64    902.48 o   0.51569
   6   8   0    10996.52    10996.52   1048.64 o   0.55405
   7   8   0     5729.11     5729.11    756.91 o   0.59501
   8   8   0    54320.36    54320.36   2330.67 o   0.63808
   9   8   0     1271.96     1271.96    356.65 o   0.68284
  10   8   0     3916.34     3916.34    625.81 o   0.72900
  11   8   0       34.25       34.25     58.53 o   0.77630
  12   8   0       85.64       85.64     92.54 o   0.82455
  13   8   0      999.45      999.45    316.14 o   0.87358
 -13   9   0     1952.69     1952.69    441.89 o   0.76571
 -12   9   0    13311.57    13311.57   1153.76 o   0.72092
 -11   9   0        0.21        0.21      4.58 o   0.67764
 -10   9   0     8705.92     8705.92    933.06 o   0.63615
  -9   9   0     9378.09     9378.09    968.41 o   0.59683
  -8   9   0     4748.71     4748.71    689.11 o   0.56015
  -7   9   0    32881.75    32881.75   1813.33 o   0.52665
  -6   9   0     6269.55     6269.55    791.80 o   0.49698
  -5   9   0       37.28       37.28     61.06 o   0.47185
  -4   9   0    22926.31    22926.31   1514.14 o   0.45203
  -3   9   0    17091.07    17091.07   1307.33 o   0.43824
  -2   9   0       98.07       98.07     99.03 o   0.43106
  -1   9   0    17177.11    17177.11   1310.61 o   0.43081
   0   9   0    21368.31    21368.31   1461.79 o   0.43752
   1   9   0    25999.33    25999.33   1612.43 o   0.45086
   2   9   0     3881.70     3881.70    623.03 o   0.47028
   3   9   0    48972.30    48972.30   2212.97 o   0.49506
   4   9   0     1005.04     1005.04    317.02 o   0.52444
   5   9   0     1061.73     1061.73    325.84 o   0.55769
   6   9   0    13082.16    13082.16   1143.77 o   0.59417
   7   9   0     2192.13     2192.13    468.20 o   0.63331
   8   9   0      113.30      113.30    106.44 o   0.67466
   9   9   0     2182.96     2182.96    467.22 o   0.71784
  10   9   0      123.97      123.97    111.34 o   0.76252
  11   9   0     2609.52     2609.52    510.83 o   0.80847
  12   9   0      916.76      916.76    302.78 o   0.85547
  13   9   0     1051.16     1051.16    324.22 o   0.90337
 -13  10   0      877.09      877.09    296.16 o   0.78641
 -12  10   0      564.99      564.99    237.69 o   0.74354
 -11  10   0      291.06      291.06    170.60 o   0.70235
 -10  10   0      643.15      643.15    253.60 o   0.66315
  -9  10   0      152.03      152.03    123.30 o   0.62632
  -8  10   0      944.91      944.91    307.39 o   0.59230
  -7  10   0    18449.27    18449.27   1358.28 o   0.56160
  -6  10   0     5061.09     5061.09    711.41 o   0.53479
  -5  10   0      394.94      394.94    198.73 o   0.51248
  -4  10   0     9913.13     9913.13    995.65 o   0.49528
  -3  10   0       65.36       65.36     80.85 o   0.48375
  -2  10   0        5.38        5.38     23.20 o   0.47828
  -1  10   0    51631.00    51631.00   2272.25 o   0.47908
   0  10   0      850.44      850.44    291.62 o   0.48613
   1  10   0      773.28      773.28    278.08 o   0.49916
   2  10   0     1674.08     1674.08    409.16 o   0.51771
   3  10   0      134.85      134.85    116.12 o   0.54123
   4  10   0    51717.84    51717.84   2274.16 o   0.56909
   5  10   0    13266.69    13266.69   1151.81 o   0.60069
   6  10   0     6408.57     6408.57    800.54 o   0.63548
   7  10   0     4063.60     4063.60    637.46 o   0.67295
   8  10   0      205.19      205.19    143.24 o   0.71269
   9  10   0       73.18       73.18     85.54 o   0.75434
  10  10   0    12138.61    12138.61   1101.75 o   0.79759
  11  10   0        0.10        0.10      3.08 o   0.84221
  12  10   0      572.44      572.44    239.26 o   0.88799
  13  10   0        6.57        6.57     25.63 o   0.93474
 -13  11   0       98.15       98.15     99.07 o   0.80951
 -12  11   0     1088.82     1088.82    329.97 o   0.76857
 -11  11   0     1244.64     1244.64    352.79 o   0.72946
 -10  11   0     4032.56     4032.56    635.02 o   0.69251
  -9  11   0       41.83       41.83     64.68 o   0.65808
  -8  11   0     8548.39     8548.39    924.57 o   0.62657
  -7  11   0     4451.75     4451.75    667.21 o   0.59845
  -6  11   0    14551.11    14551.11   1206.28 o   0.57422
  -5  11   0     7424.74     7424.74    861.67 o   0.55439
  -4  11   0    11239.07    11239.07   1060.14 o   0.53945
  -3  11   0    28414.83    28414.83   1685.67 o   0.52981
  -2  11   0        0.19        0.19      4.38 o   0.52575
  -1  11   0    28698.92    28698.92   1694.08 o   0.52741
   0  11   0     6704.40     6704.40    818.80 o   0.53474
   1  11   0      363.96      363.96    190.78 o   0.54751
   2  11   0     1344.98     1344.98    366.74 o   0.56535
   3  11   0     4630.07     4630.07    680.45 o   0.58779
   4  11   0    11459.00    11459.00   1070.47 o   0.61434
   5  11   0     7167.69     7167.69    846.62 o   0.64449
   6  11   0      642.53      642.53    253.48 o   0.67775
   7  11   0      198.49      198.49    140.89 o   0.71370
   8  11   0     3533.39     3533.39    594.42 o   0.75194
   9  11   0       63.37       63.37     79.60 o   0.79214
  10  11   0     1625.35     1625.35    403.16 o   0.83403
  11  11   0       11.91       11.91     34.51 o   0.87735
  12  11   0        0.04        0.04      2.04 o   0.92192
  13  11   0      662.86      662.86    257.46 o   0.96754
 -13  12   0       48.51       48.51     69.65 o   0.83480
 -12  12   0     3105.60     3105.60    557.28 o   0.79578
 -11  12   0      937.74      937.74    306.22 o   0.75873
 -10  12   0     1192.92     1192.92    345.39 o   0.72395
  -9  12   0     1447.16     1447.16    380.41 o   0.69180
  -8  12   0      219.79      219.79    148.25 o   0.66264
  -7  12   0     1106.90     1106.90    332.70 o   0.63689
  -6  12   0        7.08        7.08     26.60 o   0.61498
  -5  12   0    27446.85    27446.85   1656.71 o   0.59733
  -4  12   0       12.47       12.47     35.31 o   0.58432
  -3  12   0     4658.70     4658.70    682.55 o   0.57628
  -2  12   0     5622.26     5622.26    749.82 o   0.57341
  -1  12   0     8693.84     8693.84    932.41 o   0.57579
   0  12   0     7981.00     7981.00    893.36 o   0.58336
   1  12   0    59156.85    59156.85   2432.22 o   0.59591
   2  12   0     5921.27     5921.27    769.50 o   0.61314
   3  12   0      118.40      118.40    108.81 o   0.63467
   4  12   0    15099.40    15099.40   1228.80 o   0.66008
   5  12   0      882.12      882.12    297.01 o   0.68894
   6  12   0     8738.14     8738.14    934.78 o   0.72083
   7  12   0     4163.88     4163.88    645.28 o   0.75538
   8  12   0     1743.42     1743.42    417.54 o   0.79223
   9  12   0     1711.25     1711.25    413.67 o   0.83107
  10  12   0       87.20       87.20     93.38 o   0.87165
  11  12   0      424.58      424.58    206.05 o   0.91373
  12  12   0     3366.95     3366.95    580.25 o   0.95711
  13  12   0       63.63       63.63     79.77 o   1.00163
 -13  13   0       43.48       43.48     65.94 o   0.86209
 -12  13   0      172.94      172.94    131.51 o   0.82496
 -11  13   0      218.94      218.94    147.97 o   0.78991
 -10  13   0      371.22      371.22    192.67 o   0.75721
  -9  13   0      386.36      386.36    196.56 o   0.72720
  -8  13   0     7763.56     7763.56    881.11 o   0.70022
  -7  13   0      555.42      555.42    235.67 o   0.67663
  -6  13   0     5618.32     5618.32    749.55 o   0.65680
  -5  13   0     4032.03     4032.03    634.98 o   0.64107
  -4  13   0      698.39      698.39    264.27 o   0.62975
  -3  13   0    13442.18    13442.18   1159.40 o   0.62309
  -2  13   0       45.58       45.58     67.51 o   0.62122
  -1  13   0     1950.07     1950.07    441.60 o   0.62421
   0  13   0     6429.02     6429.02    801.81 o   0.63197
   1  13   0    16446.44    16446.44   1282.44 o   0.64433
   2  13   0     1606.46     1606.46    400.81 o   0.66105
   3  13   0      638.97      638.97    252.78 o   0.68178
   4  13   0      633.38      633.38    251.67 o   0.70619
   5  13   0      106.30      106.30    103.10 o   0.73391
   6  13   0     1048.88     1048.88    323.86 o   0.76457
   7  13   0      124.31      124.31    111.49 o   0.79784
   8  13   0     2145.35     2145.35    463.18 o   0.83340
   9  13   0      538.03      538.03    231.95 o   0.87098
  10  13   0      925.84      925.84    304.28 o   0.91032
  11  13   0      196.74      196.74    140.26 o   0.95120
  12  13   0      493.90      493.90    222.24 o   0.99344
  13  13   0       78.82       78.82     88.78 o   1.03687
 -13  14   0       69.26       69.26     83.22 o   0.89121
 -12  14   0       12.98       12.98     36.02 o   0.85591
 -11  14   0       95.90       95.90     97.93 o   0.82277
 -10  14   0     5990.67     5990.67    773.99 o   0.79206
  -9  14   0       10.51       10.51     32.41 o   0.76406
  -8  14   0       73.63       73.63     85.81 o   0.73910
  -7  14   0      243.16      243.16    155.94 o   0.71747
  -6  14   0     1429.28     1429.28    378.06 o   0.69950
  -5  14   0     7550.76     7550.76    868.95 o   0.68547
  -4  14   0       19.10       19.10     43.70 o   0.67562
  -3  14   0     9933.06     9933.06    996.65 o   0.67015
  -2  14   0        4.58        4.58     21.41 o   0.66915
  -1  14   0     2803.35     2803.35    529.47 o   0.67265
   0  14   0       22.14       22.14     47.06 o   0.68058
   1  14   0      856.90      856.90    292.73 o   0.69279
   2  14   0       23.26       23.26     48.23 o   0.70905
   3  14   0    16255.06    16255.06   1274.95 o   0.72910
   4  14   0      153.32      153.32    123.82 o   0.75262
   5  14   0      612.78      612.78    247.54 o   0.77932
   6  14   0     6059.53     6059.53    778.43 o   0.80887
   7  14   0     1925.86     1925.86    438.85 o   0.84097
   8  14   0     1111.43     1111.43    333.38 o   0.87534
   9  14   0      566.28      566.28    237.97 o   0.91173
  10  14   0      306.12      306.12    174.96 o   0.94990
  11  14   0      262.14      262.14    161.91 o   0.98964
  12  14   0        2.54        2.54     15.95 o   1.03079
  13  14   0       12.97       12.97     36.01 o   1.07316
 -13  15   0       13.83       13.83     37.18 o   0.92196
 -12  15   0     2940.32     2940.32    542.25 o   0.88845
 -11  15   0       22.32       22.32     47.24 o   0.85714
 -10  15   0       40.12       40.12     63.34 o   0.82830
  -9  15   0        0.56        0.56      7.47 o   0.80218
  -8  15   0        7.47        7.47     27.33 o   0.77906
  -7  15   0     1263.00     1263.00    355.39 o   0.75923
  -6  15   0     2311.80     2311.80    480.81 o   0.74293
  -5  15   0      263.83      263.83    162.43 o   0.73040
  -4  15   0    13767.31    13767.31   1173.34 o   0.72185
  -3  15   0      294.26      294.26    171.54 o   0.71742
  -2  15   0     3129.10     3129.10    559.38 o   0.71717
  -1  15   0      882.15      882.15    297.01 o   0.72112
   0  15   0     3894.72     3894.72    624.08 o   0.72920
   1  15   0     4552.85     4552.85    674.75 o   0.74126
   2  15   0      125.75      125.75    112.14 o   0.75713
   3  15   0     2818.44     2818.44    530.89 o   0.77657
   4  15   0      429.26      429.26    207.19 o   0.79932
   5  15   0       64.25       64.25     80.15 o   0.82510
   6  15   0      578.68      578.68    240.56 o   0.85363
   7  15   0       44.02       44.02     66.35 o   0.88467
   8  15   0       83.55       83.55     91.41 o   0.91794
   9  15   0      150.63      150.63    122.73 o   0.95321
  10  15   0      807.51      807.51    284.17 o   0.99028
  11  15   0       17.97       17.97     42.39 o   1.02895
  12  15   0      533.55      533.55    230.99 o   1.06904
  13  15   0       61.78       61.78     78.60 o   1.11040
 -13 -15   1       23.75       23.75     48.74 o   1.09752
 -12 -15   1       36.85       36.85     60.70 o   1.05608
 -11 -15   1      123.57      123.57    111.16 o   1.01593
 -10 -15   1      172.54      172.54    131.35 o   0.97721
  -9 -15   1      182.27      182.27    135.01 o   0.94011
  -8 -15   1     1143.18     1143.18    338.11 o   0.90482
  -7 -15   1      193.46      193.46    139.09 o   0.87156
  -6 -15   1      253.62      253.62    159.25 o   0.84059
  -5 -15   1       48.92       48.92     69.94 o   0.81214
  -4 -15   1      942.64      942.64    307.02 o   0.78651
  -3 -15   1     2407.10     2407.10    490.62 o   0.76398
  -2 -15   1     6264.38     6264.38    791.48 o   0.74482
  -1 -15   1     2314.98     2314.98    481.14 o   0.72930
   0 -15   1      753.44      753.44    274.49 o   0.71766
   1 -15   1     3416.40     3416.40    584.50 o   0.71009
   2 -15   1       12.80       12.80     35.78 o   0.70672
   3 -15   1     1687.49     1687.49    410.79 o   0.70761
   4 -15   1     2211.57     2211.57    470.27 o   0.71274
   5 -15   1      192.29      192.29    138.67 o   0.72203
   6 -15   1     7184.33     7184.33    847.60 o   0.73531
   7 -15   1     4380.47     4380.47    661.85 o   0.75237
   8 -15   1      135.26      135.26    116.30 o   0.77297
   9 -15   1      763.49      763.49    276.31 o   0.79683
  10 -15   1      350.56      350.56    187.23 o   0.82366
  11 -15   1      308.04      308.04    175.51 o   0.85319
  12 -15   1       90.04       90.04     94.89 o   0.88515
  13 -15   1     1699.38     1699.38    412.24 o   0.91928
 -13 -14   1        0.92        0.92      9.57 o   1.06041
 -12 -14   1      225.06      225.06    150.02 o   1.01795
 -11 -14   1       46.49       46.49     68.18 o   0.97673
 -10 -14   1        9.07        9.07     30.12 o   0.93691
  -9 -14   1     1586.54     1586.54    398.31 o   0.89869
  -8 -14   1     3580.99     3580.99    598.41 o   0.86228
  -7 -14   1     5042.70     5042.70    710.12 o   0.82791
  -6 -14   1     2112.78     2112.78    459.65 o   0.79585
  -5 -14   1      513.89      513.89    226.69 o   0.76639
  -4 -14   1       16.26       16.26     40.32 o   0.73984
  -3 -14   1     1935.27     1935.27    439.92 o   0.71653
  -2 -14   1      518.31      518.31    227.66 o   0.69677
  -1 -14   1     6069.24     6069.24    779.05 o   0.68087
   0 -14   1      747.09      747.09    273.33 o   0.66913
   1 -14   1      721.01      721.01    268.52 o   0.66174
   2 -14   1      188.11      188.11    137.15 o   0.65887
   3 -14   1      124.45      124.45    111.56 o   0.66057
   4 -14   1     8197.63     8197.63    905.41 o   0.66680
   5 -14   1      261.50      261.50    161.71 o   0.67744
   6 -14   1     1730.25     1730.25    415.96 o   0.69228
   7 -14   1      665.38      665.38    257.95 o   0.71107
   8 -14   1     2838.26     2838.26    532.75 o   0.73350
   9 -14   1      434.17      434.17    208.37 o   0.75925
  10 -14   1     2995.91     2995.91    547.35 o   0.78799
  11 -14   1      151.04      151.04    122.90 o   0.81941
  12 -14   1     1757.23     1757.23    419.19 o   0.85321
  13 -14   1     1749.41     1749.41    418.26 o   0.88912
 -13 -13   1      137.95      137.95    117.45 o   1.02427
 -12 -13   1      102.32      102.32    101.15 o   0.98074
 -11 -13   1     1320.39     1320.39    363.37 o   0.93841
 -10 -13   1     1612.69     1612.69    401.58 o   0.89744
  -9 -13   1     2298.20     2298.20    479.40 o   0.85804
  -8 -13   1      201.47      201.47    141.94 o   0.82042
  -7 -13   1      753.05      753.05    274.42 o   0.78485
  -6 -13   1     3788.92     3788.92    615.54 o   0.75160
  -5 -13   1      404.76      404.76    201.19 o   0.72102
  -4 -13   1      269.93      269.93    164.30 o   0.69344
  -3 -13   1     4533.59     4533.59    673.32 o   0.66924
  -2 -13   1     4678.18     4678.18    683.97 o   0.64880
  -1 -13   1      900.13      900.13    300.02 o   0.63248
   0 -13   1      335.83      335.83    183.26 o   0.62060
   1 -13   1      748.11      748.11    273.52 o   0.61343
   2 -13   1     1014.24     1014.24    318.47 o   0.61114
   3 -13   1      331.42      331.42    182.05 o   0.61377
   4 -13   1    27839.25    27839.25   1668.51 o   0.62126
   5 -13   1     5716.26     5716.26    756.06 o   0.63344
   6 -13   1     8049.34     8049.34    897.18 o   0.65005
   7 -13   1       98.47       98.47     99.23 o   0.67076
   8 -13   1     1176.00     1176.00    342.93 o   0.69520
   9 -13   1      268.49      268.49    163.86 o   0.72299
  10 -13   1     2604.22     2604.22    510.32 o   0.75377
  11 -13   1       75.20       75.20     86.72 o   0.78718
  12 -13   1     1538.54     1538.54    392.24 o   0.82290
  13 -13   1     1122.95     1122.95    335.10 o   0.86065
 -13 -12   1       37.54       37.54     61.27 o   0.98919
 -12 -12   1     6480.48     6480.48    805.01 o   0.94457
 -11 -12   1      102.87      102.87    101.42 o   0.90108
 -10 -12   1     1128.95     1128.95    336.00 o   0.85891
  -9 -12   1     1015.44     1015.44    318.66 o   0.81825
  -8 -12   1     1990.94     1990.94    446.20 o   0.77935
  -7 -12   1        0.28        0.28      5.34 o   0.74246
  -6 -12   1     2069.53     2069.53    454.92 o   0.70793
  -5 -12   1    12817.58    12817.58   1132.15 o   0.67609
  -4 -12   1     1418.11     1418.11    376.58 o   0.64736
  -3 -12   1     4876.90     4876.90    698.35 o   0.62216
  -2 -12   1       52.29       52.29     72.31 o   0.60093
  -1 -12   1     1016.35     1016.35    318.80 o   0.58411
   0 -12   1      868.19      868.19    294.65 o   0.57209
   1 -12   1    14836.95    14836.95   1218.07 o   0.56518
   2 -12   1    18009.04    18009.04   1341.98 o   0.56356
   3 -12   1     1066.66     1066.66    326.60 o   0.56727
   4 -12   1    10345.68    10345.68   1017.14 o   0.57622
   5 -12   1     2074.19     2074.19    455.43 o   0.59017
   6 -12   1        1.23        1.23     11.08 o   0.60877
   7 -12   1      455.79      455.79    213.49 o   0.63161
   8 -12   1     2694.84     2694.84    519.12 o   0.65826
   9 -12   1      241.07      241.07    155.26 o   0.68826
  10 -12   1       43.82       43.82     66.20 o   0.72120
  11 -12   1      508.73      508.73    225.55 o   0.75670
  12 -12   1        7.22        7.22     26.87 o   0.79441
  13 -12   1      859.91      859.91    293.24 o   0.83404
 -13 -11   1       74.58       74.58     86.36 o   0.95530
 -12 -11   1      313.51      313.51    177.06 o   0.90956
 -11 -11   1     2444.82     2444.82    494.45 o   0.86488
 -10 -11   1       31.45       31.45     56.08 o   0.82145
  -9 -11   1     1879.75     1879.75    433.56 o   0.77947
  -8 -11   1     2433.51     2433.51    493.31 o   0.73918
  -7 -11   1      262.64      262.64    162.06 o   0.70089
  -6 -11   1      343.49      343.49    185.33 o   0.66493
  -5 -11   1       23.60       23.60     48.58 o   0.63171
  -4 -11   1    13808.27    13808.27   1175.09 o   0.60168
  -3 -11   1     5379.03     5379.03    733.42 o   0.57533
  -2 -11   1     5262.77     5262.77    725.45 o   0.55319
  -1 -11   1     2309.84     2309.84    480.61 o   0.53579
   0 -11   1       69.45       69.45     83.34 o   0.52360
   1 -11   1     2158.97     2158.97    464.65 o   0.51699
   2 -11   1    66451.26    66451.26   2577.81 o   0.51617
   3 -11   1     5735.92     5735.92    757.36 o   0.52117
   4 -11   1     4424.37     4424.37    665.16 o   0.53182
   5 -11   1      412.37      412.37    203.07 o   0.54780
   6 -11   1     4078.51     4078.51    638.63 o   0.56865
   7 -11   1       70.10       70.10     83.73 o   0.59387
   8 -11   1    44973.61    44973.61   2120.70 o   0.62292
   9 -11   1      594.34      594.34    243.79 o   0.65529
  10 -11   1     1923.17     1923.17    438.54 o   0.69052
  11 -11   1       44.73       44.73     66.88 o   0.72819
  12 -11   1     1777.81     1777.81    421.64 o   0.76795
  13 -11   1     1175.15     1175.15    342.80 o   0.80948
 -13 -10   1       86.59       86.59     93.05 o   0.92273
 -12 -10   1     4322.11     4322.11    657.43 o   0.87585
 -11 -10   1     1857.01     1857.01    430.93 o   0.82995
 -10 -10   1    27934.53    27934.53   1671.36 o   0.78521
  -9 -10   1      580.13      580.13    240.86 o   0.74184
  -8 -10   1     6175.91     6175.91    785.87 o   0.70010
  -7 -10   1       93.23       93.23     96.56 o   0.66028
  -6 -10   1     4399.12     4399.12    663.26 o   0.62277
  -5 -10   1    12662.94    12662.94   1125.30 o   0.58800
  -4 -10   1      733.17      733.17    270.77 o   0.55649
  -3 -10   1    28975.61    28975.61   1702.22 o   0.52882
  -2 -10   1    20828.73    20828.73   1443.22 o   0.50562
  -1 -10   1     4609.13     4609.13    678.91 o   0.48753
   0 -10   1     2580.38     2580.38    507.97 o   0.47514
   1 -10   1     2135.22     2135.22    462.08 o   0.46889
   2 -10   1    39301.45    39301.45   1982.46 o   0.46903
   3 -10   1    32154.48    32154.48   1793.17 o   0.47556
   4 -10   1    38303.65    38303.65   1957.13 o   0.48822
   5 -10   1     3217.53     3217.53    567.23 o   0.50654
   6 -10   1     9099.78     9099.78    953.93 o   0.52995
   7 -10   1       50.40       50.40     70.99 o   0.55781
   8 -10   1    22297.52    22297.52   1493.24 o   0.58947
   9 -10   1     1269.28     1269.28    356.27 o   0.62437
  10 -10   1      208.20      208.20    144.29 o   0.66199
  11 -10   1      242.57      242.57    155.75 o   0.70190
  12 -10   1     3921.37     3921.37    626.21 o   0.74372
  13 -10   1     1566.68     1566.68    395.81 o   0.78716
 -13  -9   1      347.99      347.99    186.55 o   0.89162
 -12  -9   1       32.31       32.31     56.85 o   0.84359
 -11  -9   1     3863.93     3863.93    621.61 o   0.79645
 -10  -9   1     7972.11     7972.11    892.87 o   0.75037
  -9  -9   1        5.89        5.89     24.27 o   0.70556
  -8  -9   1     1225.16     1225.16    350.02 o   0.66227
  -7  -9   1     6262.36     6262.36    791.35 o   0.62082
  -6  -9   1     2423.76     2423.76    492.32 o   0.58161
  -5  -9   1     3437.82     3437.82    586.33 o   0.54512
  -4  -9   1     9145.53     9145.53    956.32 o   0.51193
  -3  -9   1      333.85      333.85    182.72 o   0.48273
  -2  -9   1    27866.91    27866.91   1669.34 o   0.45827
  -1  -9   1    13290.90    13290.90   1152.86 o   0.43935
   0  -9   1    36578.86    36578.86   1912.56 o   0.42671
   1  -9   1    28394.53    28394.53   1685.07 o   0.42091
   2  -9   1     3249.05     3249.05    570.00 o   0.42223
   3  -9   1     4715.97     4715.97    686.73 o   0.43061
   4  -9   1    15744.90    15744.90   1254.79 o   0.44565
   5  -9   1     5405.33     5405.33    735.21 o   0.46671
   6  -9   1    38219.38    38219.38   1954.98 o   0.49302
   7  -9   1     1848.91     1848.91    429.99 o   0.52378
   8  -9   1    19944.66    19944.66   1412.26 o   0.55826
   9  -9   1     1069.71     1069.71    327.06 o   0.59582
  10  -9   1     5507.33     5507.33    742.11 o   0.63591
  11  -9   1      346.60      346.60    186.17 o   0.67808
  12  -9   1      408.04      408.04    202.00 o   0.72196
  13  -9   1      399.36      399.36    199.84 o   0.76727
 -13  -8   1     5981.82     5981.82    773.42 o   0.86213
 -12  -8   1        8.21        8.21     28.65 o   0.81297
 -11  -8   1       49.82       49.82     70.58 o   0.76458
 -10  -8   1    19943.82    19943.82   1412.23 o   0.71714
  -9  -8   1      935.28      935.28    305.82 o   0.67084
  -8  -8   1    64643.70    64643.70   2542.51 o   0.62593
  -7  -8   1    13618.73    13618.73   1166.99 o   0.58275
  -6  -8   1    43372.02    43372.02   2082.59 o   0.54169
  -5  -8   1     5425.86     5425.86    736.60 o   0.50329
  -4  -8   1    81607.02    81607.02   2856.69 o   0.46819
  -3  -8   1    32406.61    32406.61   1800.18 o   0.43719
  -2  -8   1     3397.19     3397.19    582.85 o   0.41121
  -1  -8   1    37699.30    37699.30   1941.63 o   0.39128
   0  -8   1    13240.70    13240.70   1150.68 o   0.37832
   1  -8   1    13569.71    13569.71   1164.89 o   0.37308
   2  -8   1     4042.08     4042.08    635.77 o   0.37588
   3  -8   1     4742.01     4742.01    688.62 o   0.38655
   4  -8   1    48510.05    48510.05   2202.50 o   0.40445
   5  -8   1      111.29      111.29    105.50 o   0.42869
   6  -8   1   340945.00   340945.00   5839.05 o   0.45826
   7  -8   1      758.79      758.79    275.46 o   0.49221
   8  -8   1     2328.32     2328.32    482.53 o   0.52968
   9  -8   1     1202.78     1202.78    346.81 o   0.56999
  10  -8   1     2914.50     2914.50    539.86 o   0.61257
  11  -8   1     1104.61     1104.61    332.36 o   0.65699
  12  -8   1      570.02      570.02    238.75 o   0.70290
  13  -8   1      387.73      387.73    196.91 o   0.75001
 -13  -7   1        5.93        5.93     24.36 o   0.83444
 -12  -7   1      151.70      151.70    123.16 o   0.78416
 -11  -7   1      344.18      344.18    185.52 o   0.73455
 -10  -7   1      206.83      206.83    143.82 o   0.68574
  -9  -7   1     1713.64     1713.64    413.96 o   0.63794
  -8  -7   1    35521.37    35521.37   1884.71 o   0.59137
  -7  -7   1     1329.10     1329.10    364.57 o   0.54635
  -6  -7   1     1127.07     1127.07    335.72 o   0.50330
  -5  -7   1     7169.05     7169.05    846.70 o   0.46278
  -4  -7   1       90.65       90.65     95.21 o   0.42550
  -3  -7   1    22186.73    22186.73   1489.52 o   0.39238
  -2  -7   1     4036.45     4036.45    635.33 o   0.36457
  -1  -7   1    88108.74    88108.74   2968.31 o   0.34335
   0  -7   1      210.89      210.89    145.22 o   0.33001
   1  -7   1    34547.64    34547.64   1858.70 o   0.32550
   2  -7   1    63481.64    63481.64   2519.56 o   0.33019
   3  -7   1       31.63       31.63     56.24 o   0.34372
   4  -7   1     3004.21     3004.21    548.11 o   0.36508
   5  -7   1     5968.56     5968.56    772.56 o   0.39302
   6  -7   1   173244.67   173244.67   4162.27 o   0.42623
   7  -7   1    17301.93    17301.93   1315.37 o   0.46359
   8  -7   1      425.54      425.54    206.29 o   0.50417
   9  -7   1     8434.62     8434.62    918.40 o   0.54727
  10  -7   1     3312.50     3312.50    575.54 o   0.59232
  11  -7   1    10831.66    10831.66   1040.75 o   0.63892
  12  -7   1     2281.78     2281.78    477.68 o   0.68675
  13  -7   1       74.18       74.18     86.13 o   0.73557
 -13  -6   1     4786.10     4786.10    691.82 o   0.80872
 -12  -6   1        0.04        0.04      1.96 o   0.75738
 -11  -6   1     1166.43     1166.43    341.53 o   0.70658
 -10  -6   1     1502.39     1502.39    387.61 o   0.65645
  -9  -6   1     1734.37     1734.37    416.46 o   0.60715
  -8  -6   1    65972.78    65972.78   2568.52 o   0.55889
  -7  -6   1        1.72        1.72     13.13 o   0.51198
  -6  -6   1   469185.59   469185.59   6849.71 o   0.46682
  -5  -6   1    89030.82    89030.82   2983.80 o   0.42398
  -4  -6   1    99460.40    99460.40   3153.73 o   0.38421
  -3  -6   1    12855.33    12855.33   1133.81 o   0.34859
  -2  -6   1     2071.99     2071.99    455.19 o   0.31851
  -1  -6   1   105393.34   105393.34   3246.43 o   0.29565
   0  -6   1      467.88      467.88    216.31 o   0.28179
   1  -6   1    10124.50    10124.50   1006.21 o   0.27827
   2  -6   1    14175.27    14175.27   1190.60 o   0.28547
   3  -6   1   188029.48   188029.48   4336.24 o   0.30264
   4  -6   1   281911.44   281911.44   5309.53 o   0.32820
   5  -6   1     6664.75     6664.75    816.38 o   0.36038
   6  -6   1    67015.21    67015.21   2588.73 o   0.39758
   7  -6   1    23278.28    23278.28   1525.72 o   0.43851
   8  -6   1    57379.57    57379.57   2395.40 o   0.48223
   9  -6   1    15158.35    15158.35   1231.19 o   0.52805
  10  -6   1     5989.65     5989.65    773.93 o   0.57547
  11  -6   1     7148.54     7148.54    845.49 o   0.62411
  12  -6   1     1143.80     1143.80    338.20 o   0.67373
  13  -6   1     2538.61     2538.61    503.85 o   0.72411
 -13  -5   1      352.96      352.96    187.87 o   0.78517
 -12  -5   1     1294.20     1294.20    359.75 o   0.73285
 -11  -5   1     6813.40     6813.40    825.43 o   0.68095
 -10  -5   1      154.35      154.35    124.24 o   0.62955
  -9  -5   1      291.51      291.51    170.74 o   0.57881
  -8  -5   1     5394.56     5394.56    734.48 o   0.52890
  -7  -5   1      807.09      807.09    284.09 o   0.48008
  -6  -5   1   234699.61   234699.61   4844.58 o   0.43274
  -5  -5   1    35331.13    35331.13   1879.66 o   0.38740
  -4  -5   1     2200.47     2200.47    469.09 o   0.34485
  -3  -5   1    19333.76    19333.76   1390.46 o   0.30627
  -2  -5   1       80.65       80.65     89.80 o   0.27333
  -1  -5   1    83124.37    83124.37   2883.13 o   0.24831
   0  -5   1      538.10      538.10    231.97 o   0.23374
   1  -5   1    39206.82    39206.82   1980.07 o   0.23161
   2  -5   1    72650.09    72650.09   2695.37 o   0.24225
   3  -5   1   202889.38   202889.38   4504.32 o   0.26413
   4  -5   1  1129168.50  1129168.50  10626.23 o   0.29474
   5  -5   1     8363.76     8363.76    914.54 o   0.33168
   6  -5   1    10597.32    10597.32   1029.43 o   0.37308
   7  -5   1     1540.42     1540.42    392.48 o   0.41760
   8  -5   1    18600.80    18600.80   1363.85 o   0.46436
   9  -5   1    29329.69    29329.69   1712.59 o   0.51274
  10  -5   1     1071.34     1071.34    327.31 o   0.56233
  11  -5   1     7547.89     7547.89    868.79 o   0.61282
  12  -5   1     1430.93     1430.93    378.28 o   0.66402
  13  -5   1    20360.22    20360.22   1426.89 o   0.71577
 -13  -4   1     6110.19     6110.19    781.68 o   0.76399
 -12  -4   1       19.95       19.95     44.66 o   0.71080
 -11  -4   1     3311.42     3311.42    575.45 o   0.65791
 -10  -4   1     3529.48     3529.48    594.09 o   0.60537
  -9  -4   1     6830.10     6830.10    826.44 o   0.55330
  -8  -4   1     3522.69     3522.69    593.52 o   0.50183
  -7  -4   1     8039.90     8039.90    896.65 o   0.45118
  -6  -4   1   124615.93   124615.93   3530.10 o   0.40165
  -5  -4   1      860.06      860.06    293.27 o   0.35372
  -4  -4   1   942440.25   942440.25   9707.94 o   0.30814
  -3  -4   1   723587.63   723587.63   8506.39 o   0.26610
  -2  -4   1   152333.72   152333.72   3903.00 o   0.22957
  -1  -4   1    36899.20    36899.20   1920.92 o   0.20157
   0  -4   1     4728.79     4728.79    687.66 o   0.18598
   1  -4   1    80331.69    80331.69   2834.28 o   0.18596
   2  -4   1    25833.65    25833.65   1607.29 o   0.20151
   3  -4   1   245929.55   245929.55   4959.13 o   0.22949
   4  -4   1   171589.38   171589.38   4142.33 o   0.26600
   5  -4   1    31570.36    31570.36   1776.81 o   0.30802
   6  -4   1    10720.10    10720.10   1035.38 o   0.35360
   7  -4   1     1674.56     1674.56    409.21 o   0.40152
   8  -4   1    76798.59    76798.59   2771.26 o   0.45105
   9  -4   1    42823.83    42823.83   2069.39 o   0.50170
  10  -4   1    40669.34    40669.34   2016.66 o   0.55316
  11  -4   1    14195.22    14195.22   1191.44 o   0.60523
  12  -4   1      468.83      468.83    216.53 o   0.65777
  13  -4   1    10644.29    10644.29   1031.71 o   0.71066
 -13  -3   1     1317.72     1317.72    363.00 o   0.74538
 -12  -3   1     1849.47     1849.47    430.05 o   0.69148
 -11  -3   1      201.13      201.13    141.82 o   0.63775
 -10  -3   1     8035.90     8035.90    896.43 o   0.58424
  -9  -3   1     2140.37     2140.37    462.64 o   0.53102
  -8  -3   1    47504.57    47504.57   2179.55 o   0.47818
  -7  -3   1    21167.91    21167.91   1454.92 o   0.42588
  -6  -3   1      562.54      562.54    237.18 o   0.37432
  -5  -3   1     1202.81     1202.81    346.81 o   0.32387
  -4  -3   1   287467.66   287467.66   5361.60 o   0.27514
  -3  -3   1    20009.17    20009.17   1414.54 o   0.22923
  -2  -3   1    39322.92    39322.92   1983.00 o   0.18820
  -1  -3   1   223533.20   223533.20   4727.93 o   0.15598
   0  -3   1    15587.31    15587.31   1248.49 o   0.13882
   1  -3   1    56299.54    56299.54   2372.75 o   0.14228
   2  -3   1  1309902.25  1309902.25  11445.10 o   0.16508
   3  -3   1      753.83      753.83    274.56 o   0.20073
   4  -3   1    38547.52    38547.52   1963.35 o   0.24365
   5  -3   1     4370.09     4370.09    661.07 o   0.29063
   6  -3   1    82597.88    82597.88   2873.98 o   0.34001
   7  -3   1     1544.07     1544.07    392.95 o   0.39087
   8  -3   1     5050.06     5050.06    710.64 o   0.44270
   9  -3   1      507.48      507.48    225.27 o   0.49519
  10  -3   1     8398.19     8398.19    916.42 o   0.54817
  11  -3   1    40817.80    40817.80   2020.34 o   0.60149
  12  -3   1      344.13      344.13    185.51 o   0.65507
  13  -3   1     8610.80     8610.80    927.94 o   0.70887
 -13  -2   1     1838.85     1838.85    428.82 o   0.72954
 -12  -2   1       74.45       74.45     86.28 o   0.67510
 -11  -2   1    22169.97    22169.97   1488.96 o   0.62075
 -10  -2   1     7397.34     7397.34    860.08 o   0.56650
  -9  -2   1     3084.15     3084.15    555.35 o   0.51240
  -8  -2   1    47873.88    47873.88   2188.01 o   0.45849
  -7  -2   1      291.40      291.40    170.71 o   0.40485
  -6  -2   1     8984.85     8984.85    947.88 o   0.35161
  -5  -2   1    42911.02    42911.02   2071.50 o   0.29898
  -4  -2   1   392859.50   392859.50   6267.85 o   0.24735
  -3  -2   1       53.93       53.93     73.44 o   0.19750
  -2  -2   1  2600312.75  2600312.75  16125.49 o   0.15121
  -1  -2   1   562384.63   562384.63   7499.23 o   0.11294
   0  -2   1    45982.46    45982.46   2144.35 o   0.09315
   1  -2   1   280073.78   280073.78   5292.20 o   0.10312
   2  -2   1   841437.69   841437.69   9172.99 o   0.13646
   3  -2   1    26824.09    26824.09   1637.81 o   0.18068
   4  -2   1    22958.50    22958.50   1515.21 o   0.22956
   5  -2   1    28319.49    28319.49   1682.84 o   0.28069
   6  -2   1    67130.75    67130.75   2590.96 o   0.33303
   7  -2   1    16032.75    16032.75   1266.21 o   0.38608
   8  -2   1    19078.75    19078.75   1381.26 o   0.43960
   9  -2   1       31.64       31.64     56.25 o   0.49342
  10  -2   1    13302.47    13302.47   1153.36 o   0.54746
  11  -2   1    48922.65    48922.65   2211.85 o   0.60166
  12  -2   1     6868.47     6868.47    828.76 o   0.65598
  13  -2   1    10205.20    10205.20   1010.21 o   0.71040
 -13  -1   1     2595.85     2595.85    509.50 o   0.71666
 -12  -1   1       92.05       92.05     95.95 o   0.66190
 -11  -1   1     8204.61     8204.61    905.79 o   0.60717
 -10  -1   1     7825.56     7825.56    884.62 o   0.55248
  -9  -1   1     2657.47     2657.47    515.51 o   0.49784
  -8  -1   1    25849.40    25849.40   1607.77 o   0.44327
  -7  -1   1      622.72      622.72    249.54 o   0.38880
  -6  -1   1    34232.54    34232.54   1850.20 o   0.33447
  -5  -1   1    15324.15    15324.15   1237.91 o   0.28038
  -4  -1   1     6465.25     6465.25    804.07 o   0.22669
  -3  -1   1     2694.77     2694.77    519.11 o   0.17377
  -2  -1   1     4676.85     4676.85    683.88 o   0.12262
  -1  -1   1   151654.61   151654.61   3894.29 o   0.07686
   0  -1   1     6125.75     6125.75    782.67 o   0.05303
   1  -1   1   275307.59   275307.59   5246.98 o   0.07583
   2  -1   1    14753.26    14753.26   1214.63 o   0.12133
   3  -1   1    73264.39    73264.39   2706.74 o   0.17241
   4  -1   1     2072.41     2072.41    455.24 o   0.22530
   5  -1   1    74196.88    74196.88   2723.91 o   0.27898
   6  -1   1   120286.09   120286.09   3468.23 o   0.33306
   7  -1   1    63313.40    63313.40   2516.22 o   0.38738
   8  -1   1    30274.73    30274.73   1739.96 o   0.44185
   9  -1   1     4349.17     4349.17    659.48 o   0.49642
  10  -1   1      484.28      484.28    220.06 o   0.55106
  11  -1   1     1257.08     1257.08    354.55 o   0.60575
  12  -1   1     4879.02     4879.02    698.50 o   0.66048
  13  -1   1     7704.16     7704.16    877.73 o   0.71524
 -13   0   1     1829.84     1829.84    427.77 o   0.70689
 -12   0   1     4918.07     4918.07    701.29 o   0.65207
 -11   0   1     1233.56     1233.56    351.22 o   0.59726
 -10   0   1    21394.28    21394.28   1462.68 o   0.54247
  -9   0   1      540.27      540.27    232.44 o   0.48772
  -8   0   1    11129.88    11129.88   1054.98 o   0.43301
  -7   0   1     3704.63     3704.63    608.66 o   0.37835
  -6   0   1    96426.42    96426.42   3105.26 o   0.32379
  -5   0   1    54841.19    54841.19   2341.82 o   0.26938
  -4   0   1      174.11      174.11    131.95 o   0.21522
  -3   0   1   114541.70   114541.70   3384.40 o   0.16159
  -2   0   1   271465.59   271465.59   5210.24 o   0.10923
  -1   0   1   473696.50   473696.50   6882.56 o   0.06153
   0   0   1   161216.81   161216.81   4015.18 o   0.04090
   1   0   1   611353.13   611353.13   7818.91 o   0.07478
   2   0   1    53705.13    53705.13   2317.44 o   0.12468
   3   0   1    80715.70    80715.70   2841.05 o   0.17757
   4   0   1     2707.13     2707.13    520.30 o   0.23141
   5   0   1   203649.53   203649.53   4512.75 o   0.28566
   6   0   1    23980.47    23980.47   1548.56 o   0.34012
   7   0   1     5175.38     5175.38    719.40 o   0.39472
   8   0   1     4505.02     4505.02    671.19 o   0.44939
   9   0   1    16395.00    16395.00   1280.43 o   0.50412
  10   0   1      136.48      136.48    116.83 o   0.55888
  11   0   1      746.46      746.46    273.21 o   0.61367
  12   0   1     9077.97     9077.97    952.78 o   0.66849
  13   0   1     4403.18     4403.18    663.56 o   0.72332
 -13   1   1     1253.83     1253.83    354.10 o   0.70037
 -12   1   1     8267.73     8267.73    909.27 o   0.64575
 -11   1   1     1009.08     1009.08    317.66 o   0.59119
 -10   1   1    16177.08    16177.08   1271.89 o   0.53670
  -9   1   1      515.83      515.83    227.12 o   0.48231
  -8   1   1       29.03       29.03     53.88 o   0.42805
  -7   1   1     3734.09     3734.09    611.07 o   0.37399
  -6   1   1   157581.34   157581.34   3969.65 o   0.32021
  -5   1   1     5556.07     5556.07    745.39 o   0.26691
  -4   1   1     3176.30     3176.30    563.59 o   0.21443
  -3   1   1     3360.17     3360.17    579.67 o   0.16356
  -2   1   1   305806.25   305806.25   5529.98 o   0.11642
  -1   1   1   103442.53   103442.53   3216.25 o   0.07994
   0   1   1    76504.19    76504.19   2765.94 o   0.07253
   1   1   1       21.89       21.89     46.79 o   0.10081
   2   1   1   267917.16   267917.16   5176.07 o   0.14525
   3   1   1      632.91      632.91    251.58 o   0.19510
   4   1   1    13285.42    13285.42   1152.62 o   0.24711
   5   1   1       68.58       68.58     82.81 o   0.30016
   6   1   1    23117.51    23117.51   1520.44 o   0.35378
   7   1   1    46059.80    46059.80   2146.15 o   0.40775
   8   1   1     3260.66     3260.66    571.02 o   0.46194
   9   1   1    68487.85    68487.85   2617.02 o   0.51629
  10   1   1     6328.60     6328.60    795.52 o   0.57075
  11   1   1     2866.23     2866.23    535.37 o   0.62529
  12   1   1       70.24       70.24     83.81 o   0.67989
  13   1   1     1429.80     1429.80    378.13 o   0.73454
 -13   2   1      120.89      120.89    109.95 o   0.69719
 -12   2   1     2734.01     2734.01    522.88 o   0.64306
 -11   2   1    30237.86    30237.86   1738.90 o   0.58908
 -10   2   1     7233.54     7233.54    850.50 o   0.53529
  -9   2   1     4654.08     4654.08    682.21 o   0.48176
  -8   2   1    27747.55    27747.55   1665.76 o   0.42858
  -7   2   1    58442.45    58442.45   2417.49 o   0.37591
  -6   2   1   118784.68   118784.68   3446.52 o   0.32397
  -5   2   1    15261.92    15261.92   1235.39 o   0.27322
  -4   2   1    61161.70    61161.70   2473.09 o   0.22442
  -3   2   1    18317.00    18317.00   1353.40 o   0.17922
  -2   2   1   248281.17   248281.17   4982.78 o   0.14108
  -1   2   1   169937.95   169937.95   4122.35 o   0.11714
   0   2   1   276865.50   276865.50   5261.80 o   0.11651
   1   2   1    74289.19    74289.19   2725.60 o   0.13949
   2   2   1   632665.75   632665.75   7954.03 o   0.17713
   3   2   1   262225.84   262225.84   5120.80 o   0.22209
   4   2   1      491.70      491.70    221.74 o   0.27075
   5   2   1    48551.23    48551.23   2203.43 o   0.32144
   6   2   1    22910.56    22910.56   1513.62 o   0.37332
   7   2   1      433.41      433.41    208.18 o   0.42597
   8   2   1     1305.40     1305.40    361.30 o   0.47913
   9   2   1      164.45      164.45    128.24 o   0.53264
  10   2   1    17403.50    17403.50   1319.22 o   0.58642
  11   2   1     2373.08     2373.08    487.14 o   0.64039
  12   2   1      625.93      625.93    250.19 o   0.69451
  13   2   1      139.32      139.32    118.03 o   0.74875
 -13   3   1     2147.34     2147.34    463.39 o   0.69738
 -12   3   1     3540.22     3540.22    595.00 o   0.64404
 -11   3   1     1483.56     1483.56    385.17 o   0.59098
 -10   3   1    29376.65    29376.65   1713.96 o   0.53829
  -9   3   1      709.71      709.71    266.40 o   0.48610
  -8   3   1    32364.54    32364.54   1799.01 o   0.43459
  -7   3   1    21972.21    21972.21   1482.30 o   0.38402
  -6   3   1    15014.25    15014.25   1225.33 o   0.33483
  -5   3   1    18454.51    18454.51   1358.47 o   0.28771
  -4   3   1   267057.31   267057.31   5167.76 o   0.24388
  -3   3   1   167856.28   167856.28   4097.03 o   0.20546
  -2   3   1    42074.99    42074.99   2051.22 o   0.17601
  -1   3   1   102192.51   102192.51   3196.76 o   0.16056
   0   3   1   238658.64   238658.64   4885.27 o   0.16314
   1   3   1   337367.91   337367.91   5808.34 o   0.18297
   2   3   1     2535.93     2535.93    503.58 o   0.21536
   3   3   1   532204.81   532204.81   7295.24 o   0.25556
   4   3   1    11110.62    11110.62   1054.07 o   0.30046
   5   3   1    17007.87    17007.87   1304.14 o   0.34824
   6   3   1     3459.29     3459.29    588.16 o   0.39787
   7   3   1    46403.37    46403.37   2154.14 o   0.44873
   8   3   1        0.75        0.75      8.67 o   0.50046
   9   3   1    20313.90    20313.90   1425.27 o   0.55280
  10   3   1     7716.26     7716.26    878.42 o   0.60560
  11   3   1    14740.32    14740.32   1214.10 o   0.65874
  12   3   1     2836.07     2836.07    532.55 o   0.71216
  13   3   1     1161.14     1161.14    340.75 o   0.76578
 -13   4   1     1835.83     1835.83    428.47 o   0.70096
 -12   4   1     6718.60     6718.60    819.67 o   0.64866
 -11   4   1     1387.50     1387.50    372.49 o   0.59684
 -10   4   1    17276.69    17276.69   1314.41 o   0.54563
  -9   4   1      576.45      576.45    240.09 o   0.49520
  -8   4   1      584.86      584.86    241.84 o   0.44585
  -7   4   1    15581.90    15581.90   1248.27 o   0.39795
  -6   4   1     4546.41     4546.41    674.27 o   0.35211
  -5   4   1    12936.41    12936.41   1137.38 o   0.30925
  -4   4   1    47879.38    47879.38   2188.14 o   0.27077
  -3   4   1   320964.75   320964.75   5665.38 o   0.23882
  -2   4   1      313.77      313.77    177.14 o   0.21629
  -1   4   1    18161.35    18161.35   1347.64 o   0.20631
   0   4   1    17138.33    17138.33   1309.13 o   0.21067
   1   4   1    91247.48    91247.48   3020.72 o   0.22853
   2   4   1      528.42      528.42    229.87 o   0.25712
   3   4   1    57663.94    57663.94   2401.33 o   0.29329
   4   4   1    85414.21    85414.21   2922.57 o   0.33462
   5   4   1      768.62      768.62    277.24 o   0.37940
   6   4   1     8859.02     8859.02    941.22 o   0.42657
   7   4   1    20545.73    20545.73   1433.38 o   0.47540
   8   4   1     1353.98     1353.98    367.96 o   0.52543
   9   4   1     2082.84     2082.84    456.38 o   0.57636
  10   4   1     8082.01     8082.01    899.00 o   0.62796
  11   4   1        6.98        6.98     26.42 o   0.68008
  12   4   1     1769.50     1769.50    420.65 o   0.73261
  13   4   1      900.28      900.28    300.05 o   0.78547
 -13   5   1      977.30      977.30    312.62 o   0.70786
 -12   5   1     8568.40     8568.40    925.66 o   0.65687
 -11   5   1    12206.81    12206.81   1104.84 o   0.60656
 -10   5   1     5266.09     5266.09    725.68 o   0.55712
  -9   5   1    26375.75    26375.75   1624.06 o   0.50880
  -8   5   1     3138.02     3138.02    560.18 o   0.46197
  -7   5   1     2936.07     2936.07    541.85 o   0.41711
  -6   5   1     2898.57     2898.57    538.38 o   0.37495
  -5   5   1    10489.25    10489.25   1024.17 o   0.33648
  -4   5   1    12943.13    12943.13   1137.68 o   0.30312
  -3   5   1       92.11       92.11     95.98 o   0.27673
  -2   5   1   305011.84   305011.84   5522.79 o   0.25945
  -1   5   1    46305.68    46305.68   2151.88 o   0.25313
   0   5   1     4584.97     4584.97    677.12 o   0.25860
   1   5   1    42290.41    42290.41   2056.46 o   0.27514
   2   5   1    59146.97    59146.97   2432.02 o   0.30094
   3   5   1    46076.04    46076.04   2146.53 o   0.33386
   4   5   1    16625.02    16625.02   1289.38 o   0.37201
   5   5   1     8031.62     8031.62    896.19 o   0.41394
   6   5   1     1561.75     1561.75    395.19 o   0.45863
   7   5   1     3161.94     3161.94    562.31 o   0.50534
   8   5   1    12547.92    12547.92   1120.17 o   0.55356
   9   5   1     8151.84     8151.84    902.88 o   0.60293
  10   5   1     1156.14     1156.14    340.02 o   0.65318
  11   5   1     7942.43     7942.43    891.20 o   0.70413
  12   5   1      754.34      754.34    274.65 o   0.75564
  13   5   1     4741.89     4741.89    688.61 o   0.80760
 -13   6   1       14.33       14.33     37.86 o   0.71800
 -12   6   1     1334.55     1334.55    365.32 o   0.66851
 -11   6   1    13918.05    13918.05   1179.75 o   0.61994
 -10   6   1    21325.34    21325.34   1460.32 o   0.57252
  -9   6   1     1878.54     1878.54    433.42 o   0.52656
  -8   6   1    14056.11    14056.11   1185.58 o   0.48247
  -7   6   1     7583.90     7583.90    870.86 o   0.44083
  -6   6   1      586.42      586.42    242.16 o   0.40238
  -5   6   1   102786.84   102786.84   3206.04 o   0.36814
  -4   6   1     7815.52     7815.52    884.05 o   0.33937
  -3   6   1    20746.98    20746.98   1440.38 o   0.31758
  -2   6   1    27928.30    27928.30   1671.18 o   0.30425
  -1   6   1    13136.89    13136.89   1146.16 o   0.30052
   0   6   1     2381.13     2381.13    487.97 o   0.30675
   1   6   1   152704.61   152704.61   3907.74 o   0.32234
   2   6   1     1392.77     1392.77    373.20 o   0.34605
   3   6   1    33179.33    33179.33   1821.52 o   0.37633
   4   6   1     2495.26     2495.26    499.53 o   0.41175
   5   6   1     3576.44     3576.44    598.03 o   0.45109
   6   6   1    12672.32    12672.32   1125.71 o   0.49341
   7   6   1     7212.99     7212.99    849.29 o   0.53802
   8   6   1       25.60       25.60     50.59 o   0.58438
   9   6   1     1403.06     1403.06    374.57 o   0.63212
  10   6   1       44.81       44.81     66.94 o   0.68094
  11   6   1       28.64       28.64     53.52 o   0.73063
  12   6   1     3739.56     3739.56    611.52 o   0.78102
  13   6   1      478.01      478.01    218.63 o   0.83199
 -13   7   1       11.93       11.93     34.54 o   0.73124
 -12   7   1     9017.40     9017.40    949.60 o   0.68343
 -11   7   1    11179.81    11179.81   1057.35 o   0.63677
 -10   7   1       23.48       23.48     48.46 o   0.59153
  -9   7   1    20550.04    20550.04   1433.53 o   0.54806
  -8   7   1        6.88        6.88     26.23 o   0.50682
  -7   7   1    23185.16    23185.16   1522.67 o   0.46840
  -6   7   1    31265.18    31265.18   1768.20 o   0.43355
  -5   7   1     5422.61     5422.61    736.38 o   0.40319
  -4   7   1       41.57       41.57     64.48 o   0.37841
  -3   7   1        0.04        0.04      2.04 o   0.36035
  -2   7   1    27532.53    27532.53   1659.29 o   0.35007
  -1   7   1    87903.16    87903.16   2964.85 o   0.34825
   0   7   1   162641.81   162641.81   4032.89 o   0.35502
   1   7   1    55767.63    55767.63   2361.52 o   0.36991
   2   7   1    59213.99    59213.99   2433.39 o   0.39199
   3   7   1    44464.79    44464.79   2108.67 o   0.42014
   4   7   1      644.94      644.94    253.96 o   0.45322
   5   7   1    15050.64    15050.64   1226.81 o   0.49024
   6   7   1    17107.80    17107.80   1307.97 o   0.53037
   7   7   1     8450.99     8450.99    919.29 o   0.57296
   8   7   1    12610.69    12610.69   1122.97 o   0.61750
   9   7   1       20.78       20.78     45.58 o   0.66360
  10   7   1        5.02        5.02     22.41 o   0.71095
  11   7   1      646.26      646.26    254.22 o   0.75932
  12   7   1      736.19      736.19    271.33 o   0.80853
  13   7   1     2096.22     2096.22    457.85 o   0.85844
 -13   8   1      255.38      255.38    159.81 o   0.74740
 -12   8   1     1118.72     1118.72    334.47 o   0.70140
 -11   8   1    10006.81    10006.81   1000.34 o   0.65677
 -10   8   1     2442.52     2442.52    494.22 o   0.61381
  -9   8   1     1040.31     1040.31    322.54 o   0.57289
  -8   8   1     9793.16     9793.16    989.60 o   0.53450
  -7   8   1     1156.85     1156.85    340.13 o   0.49920
  -6   8   1      203.21      203.21    142.55 o   0.46770
  -5   8   1      255.62      255.62    159.88 o   0.44082
  -4   8   1     2157.18     2157.18    464.45 o   0.41945
  -3   8   1    56723.36    56723.36   2381.67 o   0.40445
  -2   8   1       20.16       20.16     44.90 o   0.39656
  -1   8   1    56550.37    56550.37   2378.03 o   0.39619
   0   8   1    13049.95    13049.95   1142.36 o   0.40337
   1   8   1    19233.93    19233.93   1386.86 o   0.41772
   2   8   1    11279.52    11279.52   1062.05 o   0.43851
   3   8   1     6218.76     6218.76    788.59 o   0.46490
   4   8   1      734.20      734.20    270.96 o   0.49599
   5   8   1    27786.95    27786.95   1666.94 o   0.53096
   6   8   1    14200.71    14200.71   1191.67 o   0.56908
   7   8   1      718.40      718.40    268.03 o   0.60978
   8   8   1     2136.11     2136.11    462.18 o   0.65256
   9   8   1        0.00        0.00      0.51 o   0.69704
  10   8   1       94.03       94.03     96.97 o   0.74293
  11   8   1       37.42       37.42     61.17 o   0.78997
  12   8   1        0.43        0.43      6.57 o   0.83796
  13   8   1      342.04      342.04    184.94 o   0.88676
 -13   9   1      200.60      200.60    141.63 o   0.76632
 -12   9   1       32.11       32.11     56.66 o   0.72220
 -11   9   1      640.93      640.93    253.17 o   0.67966
 -10   9   1    12118.87    12118.87   1100.86 o   0.63901
  -9   9   1     3013.93     3013.93    548.99 o   0.60064
  -8   9   1      497.12      497.12    222.96 o   0.56501
  -7   9   1    13161.23    13161.23   1147.22 o   0.53266
  -6   9   1    16424.18    16424.18   1281.57 o   0.50424
  -5   9   1    19806.84    19806.84   1407.37 o   0.48043
  -4   9   1    38904.94    38904.94   1972.43 o   0.46196
  -3   9   1      661.50      661.50    257.20 o   0.44948
  -2   9   1     1253.91     1253.91    354.11 o   0.44350
  -1   9   1    20946.15    20946.15   1447.28 o   0.44428
   0   9   1    26686.29    26686.29   1633.59 o   0.45178
   1   9   1     6964.58     6964.58    834.54 o   0.46569
   2   9   1    17309.27    17309.27   1315.65 o   0.48545
   3   9   1       69.16       69.16     83.16 o   0.51037
   4   9   1    11257.83    11257.83   1061.03 o   0.53976
   5   9   1        1.79        1.79     13.37 o   0.57291
   6   9   1      331.68      331.68    182.12 o   0.60922
   7   9   1     3772.90     3772.90    614.24 o   0.64815
   8   9   1     2204.97     2204.97    469.57 o   0.68927
   9   9   1      636.25      636.25    252.24 o   0.73219
  10   9   1     7265.62     7265.62    852.39 o   0.77663
  11   9   1      216.76      216.76    147.23 o   0.82234
  12   9   1      836.24      836.24    289.18 o   0.86912
  13   9   1       13.40       13.40     36.60 o   0.91680
 -13  10   1     6605.43     6605.43    812.74 o   0.78779
 -12  10   1     1454.58     1454.58    381.39 o   0.74560
 -11  10   1      319.95      319.95    178.87 o   0.70517
 -10  10   1       32.37       32.37     56.89 o   0.66682
  -9  10   1     6215.92     6215.92    788.41 o   0.63092
  -8  10   1       68.41       68.41     82.71 o   0.59791
  -7  10   1     3584.35     3584.35    598.69 o   0.56831
  -6  10   1    15525.73    15525.73   1246.02 o   0.54267
  -5  10   1      680.64      680.64    260.89 o   0.52156
  -4  10   1      612.44      612.44    247.48 o   0.50557
  -3  10   1    52537.60    52537.60   2292.11 o   0.49519
  -2  10   1     6765.96     6765.96    822.55 o   0.49077
  -1  10   1    51580.07    51580.07   2271.12 o   0.49247
   0  10   1    11466.41    11466.41   1070.81 o   0.50023
   1  10   1     1020.10     1020.10    319.39 o   0.51378
   2  10   1     7528.20     7528.20    867.65 o   0.53268
   3  10   1    14657.52    14657.52   1210.68 o   0.55637
   4  10   1     1425.67     1425.67    377.58 o   0.58429
   5  10   1     9653.13     9653.13    982.50 o   0.61584
   6  10   1     6071.30     6071.30    779.19 o   0.65051
   7  10   1       10.37       10.37     32.21 o   0.68782
   8  10   1      306.25      306.25    175.00 o   0.72737
   9  10   1      599.59      599.59    244.87 o   0.76881
  10  10   1       21.69       21.69     46.58 o   0.81185
  11  10   1      195.28      195.28    139.74 o   0.85625
  12  10   1      288.32      288.32    169.80 o   0.90182
  13  10   1       24.71       24.71     49.71 o   0.94837
 -13  11   1     2851.65     2851.65    534.01 o   0.81160
 -12  11   1      390.31      390.31    197.56 o   0.77135
 -11  11   1     2374.41     2374.41    487.28 o   0.73302
 -10  11   1     3470.92     3470.92    589.15 o   0.69691
  -9  11   1       48.66       48.66     69.76 o   0.66338
  -8  11   1     4685.81     4685.81    684.53 o   0.63285
  -7  11   1     3382.85     3382.85    581.62 o   0.60577
  -6  11   1        4.68        4.68     21.63 o   0.58262
  -5  11   1     4485.84     4485.84    669.76 o   0.56389
  -4  11   1     9263.13     9263.13    962.45 o   0.55003
  -3  11   1     1280.08     1280.08    357.78 o   0.54141
  -2  11   1    10106.89    10106.89   1005.33 o   0.53828
  -1  11   1    16030.19    16030.19   1266.10 o   0.54074
   0  11   1     2410.81     2410.81    491.00 o   0.54871
   1  11   1       13.34       13.34     36.53 o   0.56197
   2  11   1     1427.50     1427.50    377.82 o   0.58014
   3  11   1    20339.40    20339.40   1426.16 o   0.60278
   4  11   1     6122.21     6122.21    782.45 o   0.62942
   5  11   1       33.12       33.12     57.55 o   0.65956
   6  11   1    10320.59    10320.59   1015.90 o   0.69275
   7  11   1     2431.68     2431.68    493.12 o   0.72858
   8  11   1        3.33        3.33     18.24 o   0.76667
   9  11   1      317.78      317.78    178.26 o   0.80670
  10  11   1      496.43      496.43    222.81 o   0.84840
  11  11   1      266.65      266.65    163.30 o   0.89153
  12  11   1      807.98      807.98    284.25 o   0.93590
  13  11   1        4.18        4.18     20.44 o   0.98134
 -13  12   1     1278.76     1278.76    357.60 o   0.83756
 -12  12   1     5396.28     5396.28    734.59 o   0.79924
 -11  12   1     3683.81     3683.81    606.94 o   0.76295
 -10  12   1       33.02       33.02     57.46 o   0.72900
  -9  12   1      253.42      253.42    159.19 o   0.69772
  -8  12   1      415.42      415.42    203.82 o   0.66949
  -7  12   1      674.66      674.66    259.74 o   0.64472
  -6  12   1     2287.40     2287.40    478.27 o   0.62381
  -5  12   1      514.84      514.84    226.90 o   0.60716
  -4  12   1    23021.38    23021.38   1517.28 o   0.59513
  -3  12   1     5396.40     5396.40    734.60 o   0.58801
  -2  12   1     8643.39     8643.39    929.70 o   0.58597
  -1  12   1     3762.94     3762.94    613.43 o   0.58906
   0  12   1     1155.13     1155.13    339.87 o   0.59721
   1  12   1     6422.89     6422.89    801.43 o   0.61022
   2  12   1      430.43      430.43    207.47 o   0.62778
   3  12   1     2834.79     2834.79    532.43 o   0.64952
   4  12   1      799.11      799.11    282.69 o   0.67504
   5  12   1     2011.48     2011.48    448.50 o   0.70392
   6  12   1      490.76      490.76    221.53 o   0.73578
   7  12   1     4324.10     4324.10    657.58 o   0.77024
   8  12   1     4272.96     4272.96    653.68 o   0.80698
   9  12   1       71.95       71.95     84.82 o   0.84568
  10  12   1      819.65      819.65    286.30 o   0.88610
  11  12   1      402.38      402.38    200.60 o   0.92801
  12  12   1       81.45       81.45     90.25 o   0.97122
  13  12   1       96.83       96.83     98.40 o   1.01556
 -13  13   1     1484.71     1484.71    385.32 o   0.86547
 -12  13   1      161.92      161.92    127.25 o   0.82904
 -11  13   1     3036.49     3036.49    551.04 o   0.79473
 -10  13   1       32.79       32.79     57.26 o   0.76284
  -9  13   1      312.31      312.31    176.72 o   0.73367
  -8  13   1     3410.63     3410.63    584.01 o   0.70758
  -7  13   1      606.15      606.15    246.20 o   0.68490
  -6  13   1     8794.48     8794.48    937.79 o   0.66599
  -5  13   1     3801.27     3801.27    616.54 o   0.65118
  -4  13   1      379.36      379.36    194.77 o   0.64075
  -3  13   1     1969.12     1969.12    443.75 o   0.63491
  -2  13   1     5198.73     5198.73    721.02 o   0.63380
  -1  13   1    14262.45    14262.45   1194.25 o   0.63743
   0  13   1     4542.63     4542.63    673.99 o   0.64573
   1  13   1     4505.67     4505.67    671.24 o   0.65852
   2  13   1      528.85      528.85    229.97 o   0.67555
   3  13   1       36.21       36.21     60.17 o   0.69651
   4  13   1      429.49      429.49    207.24 o   0.72105
   5  13   1     1063.25     1063.25    326.08 o   0.74881
   6  13   1     5151.58     5151.58    717.75 o   0.77947
   7  13   1     1304.62     1304.62    361.19 o   0.81268
   8  13   1     1955.83     1955.83    442.25 o   0.84816
   9  13   1      110.17      110.17    104.96 o   0.88562
  10  13   1      295.32      295.32    171.85 o   0.92482
  11  13   1      121.34      121.34    110.15 o   0.96556
  12  13   1       12.88       12.88     35.89 o   1.00765
  13  13   1        6.67        6.67     25.83 o   1.05092
 -13  14   1        6.75        6.75     25.99 o   0.89516
 -12  14   1      406.88      406.88    201.71 o   0.86055
 -11  14   1      986.78      986.78    314.13 o   0.82815
 -10  14   1     3377.85     3377.85    581.19 o   0.79821
  -9  14   1     2607.69     2607.69    510.66 o   0.77102
  -8  14   1        0.05        0.05      2.17 o   0.74689
  -7  14   1     3308.03     3308.03    575.15 o   0.72612
  -6  14   1      690.30      690.30    262.74 o   0.70900
  -5  14   1        7.09        7.09     26.63 o   0.69581
  -4  14   1       67.86       67.86     82.38 o   0.68677
  -3  14   1     2835.23     2835.23    532.47 o   0.68205
  -2  14   1     1294.83     1294.83    359.84 o   0.68174
  -1  14   1     1063.90     1063.90    326.18 o   0.68583
   0  14   1      498.85      498.85    223.35 o   0.69426
   1  14   1     9119.14     9119.14    954.94 o   0.70687
   2  14   1        0.06        0.06      2.45 o   0.72344
   3  14   1     1211.51     1211.51    348.07 o   0.74371
   4  14   1        9.39        9.39     30.64 o   0.76738
   5  14   1       99.42       99.42     99.71 o   0.79414
   6  14   1        1.14        1.14     10.70 o   0.82371
   7  14   1     2666.32     2666.32    516.36 o   0.85578
   8  14   1       20.39       20.39     45.15 o   0.89009
   9  14   1      787.27      787.27    280.58 o   0.92638
  10  14   1      127.21      127.21    112.79 o   0.96444
  11  14   1      129.79      129.79    113.93 o   1.00406
  12  14   1       39.06       39.06     62.50 o   1.04507
  13  14   1       17.30       17.30     41.60 o   1.08730
 -13  15   1       71.00       71.00     84.26 o   0.92645
 -12  15   1     3370.45     3370.45    580.56 o   0.89360
 -11  15   1      998.02      998.02    315.91 o   0.86301
 -10  15   1       19.68       19.68     44.36 o   0.83491
  -9  15   1     2549.95     2549.95    504.97 o   0.80956
  -8  15   1      314.49      314.49    177.34 o   0.78724
  -7  15   1     2502.44     2502.44    500.24 o   0.76820
  -6  15   1     1515.79     1515.79    389.33 o   0.75270
  -5  15   1       89.30       89.30     94.50 o   0.74095
  -4  15   1     1250.80     1250.80    353.67 o   0.73314
  -3  15   1      576.32      576.32    240.07 o   0.72939
  -2  15   1     2148.66     2148.66    463.54 o   0.72977
  -1  15   1      851.65      851.65    291.83 o   0.73426
   0  15   1     4176.46     4176.46    646.25 o   0.74280
   1  15   1     5673.14     5673.14    753.20 o   0.75525
   2  15   1     1183.55     1183.55    344.03 o   0.77142
   3  15   1    11488.74    11488.74   1071.86 o   0.79108
   4  15   1     1088.83     1088.83    329.97 o   0.81397
   5  15   1       32.73       32.73     57.21 o   0.83984
   6  15   1      988.47      988.47    314.40 o   0.86842
   7  15   1       94.08       94.08     96.99 o   0.89944
   8  15   1     4339.75     4339.75    658.77 o   0.93267
   9  15   1      212.44      212.44    145.75 o   0.96787
  10  15   1     1259.71     1259.71    354.92 o   1.00485
  11  15   1       13.57       13.57     36.84 o   1.04341
  12  15   1        0.14        0.14      3.78 o   1.08338
  13  15   1      205.46      205.46    143.34 o   1.12461
 -13 -15   2      451.02      451.02    212.37 o   1.08603
 -12 -15   2       47.55       47.55     68.96 o   1.04457
 -11 -15   2        0.24        0.24      4.87 o   1.00440
 -10 -15   2        3.35        3.35     18.29 o   0.96569
  -9 -15   2       72.56       72.56     85.18 o   0.92862
  -8 -15   2      991.18      991.18    314.83 o   0.89338
  -7 -15   2      580.72      580.72    240.98 o   0.86021
  -6 -15   2      719.24      719.24    268.19 o   0.82935
  -5 -15   2       35.61       35.61     59.67 o   0.80107
  -4 -15   2     2047.94     2047.94    452.54 o   0.77566
  -3 -15   2     1405.18     1405.18    374.86 o   0.75340
  -2 -15   2     6271.89     6271.89    791.95 o   0.73458
  -1 -15   2     9266.35     9266.35    962.62 o   0.71947
   0 -15   2      102.41      102.41    101.20 o   0.70831
   1 -15   2      229.58      229.58    151.52 o   0.70128
   2 -15   2     7231.71     7231.71    850.39 o   0.69851
   3 -15   2      269.08      269.08    164.04 o   0.70006
   4 -15   2     5520.77     5520.77    743.02 o   0.70588
   5 -15   2      662.21      662.21    257.33 o   0.71589
   6 -15   2       16.52       16.52     40.65 o   0.72990
   7 -15   2      232.53      232.53    152.49 o   0.74769
   8 -15   2      433.14      433.14    208.12 o   0.76901
   9 -15   2      193.59      193.59    139.14 o   0.79355
  10 -15   2     6940.91     6940.91    833.12 o   0.82105
  11 -15   2     1109.26     1109.26    333.06 o   0.85120
  12 -15   2     1953.26     1953.26    441.96 o   0.88374
  13 -15   2       61.99       61.99     78.73 o   0.91841
 -13 -14   2      565.41      565.41    237.78 o   1.04910
 -12 -14   2      264.77      264.77    162.72 o   1.00661
 -11 -14   2      390.04      390.04    197.49 o   0.96537
 -10 -14   2      202.61      202.61    142.34 o   0.92556
  -9 -14   2     3001.35     3001.35    547.85 o   0.88736
  -8 -14   2      174.17      174.17    131.97 o   0.85099
  -7 -14   2     5754.23     5754.23    758.57 o   0.81670
  -6 -14   2      421.66      421.66    205.34 o   0.78476
  -5 -14   2      341.47      341.47    184.79 o   0.75546
  -4 -14   2        0.47        0.47      6.84 o   0.72913
  -3 -14   2      895.61      895.61    299.27 o   0.70610
  -2 -14   2    15159.04    15159.04   1231.22 o   0.68670
  -1 -14   2     8636.11     8636.11    929.31 o   0.67125
   0 -14   2    36824.89    36824.89   1918.98 o   0.66001
   1 -14   2     1820.77     1820.77    426.70 o   0.65321
   2 -14   2     4221.37     4221.37    649.72 o   0.65100
   3 -14   2     3157.63     3157.63    561.93 o   0.65341
   4 -14   2       31.53       31.53     56.15 o   0.66039
   5 -14   2     1917.52     1917.52    437.90 o   0.67181
   6 -14   2      825.77      825.77    287.36 o   0.68743
   7 -14   2      125.98      125.98    112.24 o   0.70699
   8 -14   2     1796.33     1796.33    423.83 o   0.73017
   9 -14   2     3000.73     3000.73    547.79 o   0.75662
  10 -14   2     8352.88     8352.88    913.94 o   0.78603
  11 -14   2      588.40      588.40    242.57 o   0.81808
  12 -14   2     4523.63     4523.63    672.58 o   0.85246
  13 -14   2     1177.07     1177.07    343.08 o   0.88891
 -13 -13   2     1122.55     1122.55    335.05 o   1.01316
 -12 -13   2      243.03      243.03    155.90 o   0.96960
 -11 -13   2      579.92      579.92    240.82 o   0.92724
 -10 -13   2       78.48       78.48     88.59 o   0.88627
  -9 -13   2     1460.22     1460.22    382.13 o   0.84688
  -8 -13   2      677.72      677.72    260.33 o   0.80930
  -7 -13   2       13.42       13.42     36.64 o   0.77380
  -6 -13   2       31.90       31.90     56.48 o   0.74067
  -5 -13   2      979.33      979.33    312.94 o   0.71025
  -4 -13   2     3971.28     3971.28    630.18 o   0.68290
  -3 -13   2     2000.93     2000.93    447.32 o   0.65900
  -2 -13   2     9358.51     9358.51    967.39 o   0.63893
  -1 -13   2      703.50      703.50    265.24 o   0.62308
   0 -13   2    52977.24    52977.24   2301.68 o   0.61176
   1 -13   2     9798.11     9798.11    989.85 o   0.60524
   2 -13   2      569.71      569.71    238.69 o   0.60366
   3 -13   2     5468.66     5468.66    739.50 o   0.60706
   4 -13   2      481.78      481.78    219.49 o   0.61537
   5 -13   2      976.50      976.50    312.49 o   0.62839
   6 -13   2     2493.57     2493.57    499.36 o   0.64583
   7 -13   2     1301.97     1301.97    360.83 o   0.66735
   8 -13   2        0.17        0.17      4.11 o   0.69256
   9 -13   2    17737.95    17737.95   1331.84 o   0.72108
  10 -13   2    14268.12    14268.12   1194.49 o   0.75254
  11 -13   2       35.43       35.43     59.52 o   0.78657
  12 -13   2     1218.33     1218.33    349.05 o   0.82287
  13 -13   2     6702.33     6702.33    818.68 o   0.86114
 -13 -12   2      273.27      273.27    165.31 o   0.97831
 -12 -12   2     6841.66     6841.66    827.14 o   0.93365
 -11 -12   2     1954.15     1954.15    442.06 o   0.89014
 -10 -12   2     3194.81     3194.81    565.23 o   0.84795
  -9 -12   2      225.02      225.02    150.01 o   0.80730
  -8 -12   2        2.00        2.00     14.15 o   0.76843
  -7 -12   2     3939.52     3939.52    627.66 o   0.73161
  -6 -12   2     1855.74     1855.74    430.78 o   0.69719
  -5 -12   2     6967.51     6967.51    834.72 o   0.66552
  -4 -12   2     5800.31     5800.31    761.60 o   0.63702
  -3 -12   2     5106.71     5106.71    714.61 o   0.61213
  -2 -12   2     6089.76     6089.76    780.37 o   0.59130
  -1 -12   2      759.80      759.80    275.64 o   0.57499
   0 -12   2    38646.34    38646.34   1965.87 o   0.56358
   1 -12   2    27511.02    27511.02   1658.64 o   0.55737
   2 -12   2    38772.59    38772.59   1969.08 o   0.55654
   3 -12   2    42478.55    42478.55   2061.03 o   0.56111
   4 -12   2      283.67      283.67    168.42 o   0.57095
   5 -12   2     8878.21     8878.21    942.24 o   0.58579
   6 -12   2      114.80      114.80    107.14 o   0.60527
   7 -12   2      561.79      561.79    237.02 o   0.62896
   8 -12   2     2870.33     2870.33    535.76 o   0.65640
   9 -12   2     8869.27     8869.27    941.77 o   0.68714
  10 -12   2     9448.19     9448.19    972.02 o   0.72076
  11 -12   2       52.17       52.17     72.23 o   0.75688
  12 -12   2     1493.20     1493.20    386.42 o   0.79515
  13 -12   2      944.22      944.22    307.28 o   0.83528
 -13 -11   2      181.99      181.99    134.90 o   0.94468
 -12 -11   2     3626.04     3626.04    602.17 o   0.89889
 -11 -11   2    11622.26    11622.26   1078.07 o   0.85419
 -10 -11   2      492.34      492.34    221.89 o   0.81074
  -9 -11   2     5872.58     5872.58    766.33 o   0.76876
  -8 -11   2      347.74      347.74    186.48 o   0.72851
  -7 -11   2     2199.76     2199.76    469.02 o   0.69028
  -6 -11   2     2538.74     2538.74    503.86 o   0.65442
  -5 -11   2     1625.84     1625.84    403.22 o   0.62137
  -4 -11   2     5474.00     5474.00    739.86 o   0.59157
  -3 -11   2       79.06       79.06     88.92 o   0.56555
  -2 -11   2    92290.40    92290.40   3037.93 o   0.54385
  -1 -11   2     4303.96     4303.96    656.05 o   0.52700
   0 -11   2     7786.27     7786.27    882.40 o   0.51548
   1 -11   2     4278.51     4278.51    654.10 o   0.50964
   2 -11   2    30678.58    30678.58   1751.53 o   0.50970
   3 -11   2    28628.13    28628.13   1691.98 o   0.51564
   4 -11   2     1098.06     1098.06    331.37 o   0.52726
   5 -11   2       46.37       46.37     68.10 o   0.54420
   6 -11   2     1086.42     1086.42    329.61 o   0.56598
   7 -11   2    34988.45    34988.45   1870.52 o   0.59208
   8 -11   2     5293.94     5293.94    727.59 o   0.62194
   9 -11   2     2561.61     2561.61    506.12 o   0.65505
  10 -11   2       28.92       28.92     53.77 o   0.69095
  11 -11   2       62.34       62.34     78.95 o   0.72922
  12 -11   2      920.72      920.72    303.43 o   0.76951
  13 -11   2     1663.62     1663.62    407.87 o   0.81152
 -13 -10   2       15.46       15.46     39.31 o   0.91240
 -12 -10   2    18664.21    18664.21   1366.17 o   0.86547
 -11 -10   2     4287.17     4287.17    654.77 o   0.81955
 -10 -10   2    29993.28    29993.28   1731.86 o   0.77479
  -9 -10   2     5733.39     5733.39    757.19 o   0.73142
  -8 -10   2     1183.41     1183.41    344.01 o   0.68970
  -7 -10   2     1020.79     1020.79    319.50 o   0.64994
  -6 -10   2      724.29      724.29    269.13 o   0.61254
  -5 -10   2     7719.95     7719.95    878.63 o   0.57793
  -4 -10   2    20692.73    20692.73   1438.50 o   0.54667
  -3 -10   2    22755.34    22755.34   1508.49 o   0.51935
  -2 -10   2    61201.13    61201.13   2473.89 o   0.49661
  -1 -10   2     5012.15     5012.15    707.97 o   0.47913
   0 -10   2    15735.32    15735.32   1254.41 o   0.46748
   1 -10   2     1960.62     1960.62    442.79 o   0.46210
   2 -10   2    46121.64    46121.64   2147.59 o   0.46322
   3 -10   2    41213.44    41213.44   2030.11 o   0.47079
   4 -10   2    30048.93    30048.93   1733.46 o   0.48451
   5 -10   2    14509.22    14509.22   1204.54 o   0.50387
   6 -10   2     2910.56     2910.56    539.50 o   0.52825
   7 -10   2   116772.92   116772.92   3417.21 o   0.55700
   8 -10   2    35379.11    35379.11   1880.93 o   0.58948
   9 -10   2        0.26        0.26      5.10 o   0.62510
  10 -10   2      991.08      991.08    314.81 o   0.66336
  11 -10   2        5.67        5.67     23.80 o   0.70383
  12 -10   2     2368.81     2368.81    486.70 o   0.74615
  13 -10   2      171.82      171.82    131.08 o   0.79003
 -13  -9   2      664.75      664.75    257.83 o   0.88162
 -12  -9   2     1064.31     1064.31    326.24 o   0.83355
 -11  -9   2       98.92       98.92     99.46 o   0.78639
 -10  -9   2     7883.83     7883.83    887.91 o   0.74029
  -9  -9   2    15623.63    15623.63   1249.95 o   0.69547
  -8  -9   2        6.08        6.08     24.65 o   0.65221
  -7  -9   2     6098.74     6098.74    780.94 o   0.61082
  -6  -9   2     1054.62     1054.62    324.75 o   0.57171
  -5  -9   2     1273.84     1273.84    356.91 o   0.53539
  -4  -9   2     6651.47     6651.47    815.57 o   0.50246
  -3  -9   2     2517.07     2517.07    501.70 o   0.47363
  -2  -9   2    11951.49    11951.49   1093.23 o   0.44968
  -1  -9   2    10467.97    10467.97   1023.13 o   0.43143
   0  -9   2    88964.34    88964.34   2982.69 o   0.41962
   1  -9   2    43141.02    43141.02   2077.04 o   0.41481
   2  -9   2      213.79      213.79    146.22 o   0.41724
   3  -9   2     2683.38     2683.38    518.01 o   0.42678
   4  -9   2    27373.55    27373.55   1654.50 o   0.44297
   5  -9   2    76641.66    76641.66   2768.42 o   0.46512
   6  -9   2     7138.41     7138.41    844.89 o   0.49243
   7  -9   2    25300.89    25300.89   1590.63 o   0.52409
   8  -9   2     5131.97     5131.97    716.38 o   0.55936
   9  -9   2      135.76      135.76    116.52 o   0.59761
  10  -9   2      560.26      560.26    236.70 o   0.63829
  11  -9   2      365.16      365.16    191.09 o   0.68098
  12  -9   2     1973.43     1973.43    444.23 o   0.72531
  13  -9   2      462.64      462.64    215.09 o   0.77101
 -13  -8   2     1491.72     1491.72    386.23 o   0.85250
 -12  -8   2     1865.50     1865.50    431.91 o   0.80330
 -11  -8   2     1159.88     1159.88    340.57 o   0.75490
 -10  -8   2    17697.91    17697.91   1330.33 o   0.70745
  -9  -8   2        1.79        1.79     13.37 o   0.66115
  -8  -8   2    84072.93    84072.93   2899.53 o   0.61627
  -7  -8   2    10485.97    10485.97   1024.01 o   0.57315
  -6  -8   2      856.81      856.81    292.71 o   0.53220
  -5  -8   2     1260.63     1260.63    355.05 o   0.49397
  -4  -8   2    92546.66    92546.66   3042.15 o   0.45914
  -3  -8   2     1158.21     1158.21    340.32 o   0.42854
  -2  -8   2    46867.42    46867.42   2164.89 o   0.40313
  -1  -8   2    15780.88    15780.88   1256.22 o   0.38395
   0  -8   2   122653.28   122653.28   3502.19 o   0.37196
   1  -8   2    44026.30    44026.30   2098.24 o   0.36786
   2  -8   2    10196.06    10196.06   1009.76 o   0.37192
   3  -8   2    40795.28    40795.28   2019.78 o   0.38387
   4  -8   2    10858.46    10858.46   1042.04 o   0.40302
   5  -8   2   302823.25   302823.25   5502.94 o   0.42839
   6  -8   2     2242.85     2242.85    473.59 o   0.45897
   7  -8   2    47534.34    47534.34   2180.24 o   0.49378
   8  -8   2     3546.76     3546.76    595.55 o   0.53199
   9  -8   2    11661.14    11661.14   1079.87 o   0.57293
  10  -8   2     4629.12     4629.12    680.38 o   0.61604
  11  -8   2        0.25        0.25      5.03 o   0.66091
  12  -8   2       45.14       45.14     67.19 o   0.70720
  13  -8   2        0.28        0.28      5.29 o   0.75465
 -13  -7   2     2841.76     2841.76    533.08 o   0.82522
 -12  -7   2       46.75       46.75     68.37 o   0.77493
 -11  -7   2      159.81      159.81    126.41 o   0.72531
 -10  -7   2      505.27      505.27    224.78 o   0.67651
  -9  -7   2       43.35       43.35     65.84 o   0.62871
  -8  -7   2    11092.88    11092.88   1053.23 o   0.58218
  -7  -7   2    63229.69    63229.69   2514.55 o   0.53724
  -6  -7   2     4549.62     4549.62    674.51 o   0.49431
  -5  -7   2    20308.77    20308.77   1425.09 o   0.45398
  -4  -7   2     1717.74     1717.74    414.46 o   0.41699
  -3  -7   2     1367.54     1367.54    369.80 o   0.38432
  -2  -7   2     3674.54     3674.54    606.18 o   0.35715
  -1  -7   2    64946.21    64946.21   2548.45 o   0.33680
   0  -7   2    33043.91    33043.91   1817.80 o   0.32458
   1  -7   2    86524.12    86524.12   2941.50 o   0.32141
   2  -7   2    37701.93    37701.93   1941.70 o   0.32755
   3  -7   2    17057.14    17057.14   1306.03 o   0.34249
   4  -7   2     3236.01     3236.01    568.86 o   0.36517
   5  -7   2   124984.14   124984.14   3535.31 o   0.39425
   6  -7   2     3103.69     3103.69    557.11 o   0.42842
   7  -7   2    11588.79    11588.79   1076.51 o   0.46657
   8  -7   2      696.76      696.76    263.96 o   0.50781
   9  -7   2       21.61       21.61     46.49 o   0.55144
  10  -7   2     3905.48     3905.48    624.94 o   0.59693
  11  -7   2      266.96      266.96    163.39 o   0.64390
  12  -7   2      265.43      265.43    162.92 o   0.69204
  13  -7   2     2880.82     2880.82    536.73 o   0.74112
 -13  -6   2      118.15      118.15    108.70 o   0.79997
 -12  -6   2     1997.41     1997.41    446.92 o   0.74864
 -11  -6   2       51.94       51.94     72.07 o   0.69785
 -10  -6   2      449.64      449.64    212.05 o   0.64774
  -9  -6   2      922.17      922.17    303.67 o   0.59847
  -8  -6   2    23914.30    23914.30   1546.42 o   0.55028
  -7  -6   2     9849.69     9849.69    992.46 o   0.50346
  -6  -6   2    41741.76    41741.76   2043.08 o   0.45845
  -5  -6   2     5828.88     5828.88    763.47 o   0.41583
  -4  -6   2      309.83      309.83    176.02 o   0.37641
  -3  -6   2     2276.40     2276.40    477.12 o   0.34129
  -2  -6   2    77852.30    77852.30   2790.20 o   0.31195
  -1  -6   2    11510.76    11510.76   1072.88 o   0.29014
   0  -6   2    45967.99    45967.99   2144.01 o   0.27763
   1  -6   2    27164.28    27164.28   1648.16 o   0.27570
   2  -6   2    24060.05    24060.05   1551.13 o   0.28456
   3  -6   2    25682.15    25682.15   1602.56 o   0.30327
   4  -6   2     1027.27     1027.27    320.51 o   0.33016
   5  -6   2     2264.67     2264.67    475.89 o   0.36341
   6  -6   2    18031.42    18031.42   1342.81 o   0.40145
   7  -6   2    32136.07    32136.07   1792.65 o   0.44305
   8  -6   2    15262.36    15262.36   1235.41 o   0.48729
   9  -6   2    24145.79    24145.79   1553.89 o   0.53352
  10  -6   2    20867.67    20867.67   1444.56 o   0.58127
  11  -6   2     1185.03     1185.03    344.24 o   0.63018
  12  -6   2     3158.65     3158.65    562.02 o   0.68002
  13  -6   2     4905.48     4905.48    700.39 o   0.73058
 -13  -5   2     1097.38     1097.38    331.27 o   0.77694
 -12  -5   2      307.70      307.70    175.41 o   0.72466
 -11  -5   2      571.77      571.77    239.12 o   0.67279
 -10  -5   2     1493.14     1493.14    386.41 o   0.62145
  -9  -5   2      649.62      649.62    254.88 o   0.57078
  -8  -5   2       47.18       47.18     68.69 o   0.52096
  -7  -5   2    11369.26    11369.26   1066.27 o   0.47229
  -6  -5   2    13325.03    13325.03   1154.34 o   0.42513
  -5  -5   2    11027.90    11027.90   1050.14 o   0.38007
  -4  -5   2     5208.17     5208.17    721.68 o   0.33794
  -3  -5   2    13965.61    13965.61   1181.76 o   0.29998
  -2  -5   2      477.07      477.07    218.42 o   0.26796
  -1  -5   2    55775.84    55775.84   2361.69 o   0.24424
   0  -5   2     3823.20     3823.20    618.32 o   0.23137
   1  -5   2    26931.48    26931.48   1641.08 o   0.23118
   2  -5   2     3299.74     3299.74    574.43 o   0.24371
   3  -5   2   899253.88   899253.88   9482.90 o   0.26716
   4  -5   2    13305.78    13305.78   1153.51 o   0.29897
   5  -5   2     5217.28     5217.28    722.31 o   0.33679
   6  -5   2    11262.69    11262.69   1061.26 o   0.37882
   7  -5   2      250.44      250.44    158.25 o   0.42381
   8  -5   2    25721.76    25721.76   1603.80 o   0.47091
   9  -5   2    40988.08    40988.08   2024.55 o   0.51955
  10  -5   2       72.14       72.14     84.93 o   0.56934
  11  -5   2      633.02      633.02    251.60 o   0.61999
  12  -5   2      979.67      979.67    313.00 o   0.67131
  13  -5   2    10830.88    10830.88   1040.72 o   0.72317
 -13  -4   2      456.01      456.01    213.54 o   0.75634
 -12  -4   2    11909.79    11909.79   1091.32 o   0.70322
 -11  -4   2        6.27        6.27     25.04 o   0.65040
 -10  -4   2     3916.88     3916.88    625.85 o   0.59796
  -9  -4   2     1745.00     1745.00    417.73 o   0.54601
  -8  -4   2     9703.91     9703.91    985.08 o   0.49470
  -7  -4   2     1257.61     1257.61    354.63 o   0.44425
  -6  -4   2     6149.68     6149.68    784.20 o   0.39500
  -5  -4   2     9493.73     9493.73    974.36 o   0.34746
  -4  -4   2   181269.19   181269.19   4257.57 o   0.30242
  -3  -4   2    71941.84    71941.84   2682.20 o   0.26119
  -2  -4   2      285.66      285.66    169.01 o   0.22587
  -1  -4   2   176173.19   176173.19   4197.30 o   0.19962
   0  -4   2    78303.77    78303.77   2798.28 o   0.18631
   1  -4   2       80.24       80.24     89.58 o   0.18870
   2  -4   2   111023.09   111023.09   3332.01 o   0.20624
   3  -4   2   155377.08   155377.08   3941.79 o   0.23558
   4  -4   2    86676.58    86676.58   2944.09 o   0.27293
   5  -4   2    11082.93    11082.93   1052.76 o   0.31546
   6  -4   2    16054.40    16054.40   1267.06 o   0.36135
   7  -4   2     6772.45     6772.45    822.95 o   0.40947
   8  -4   2     2405.69     2405.69    490.48 o   0.45912
   9  -4   2    34394.67    34394.67   1854.58 o   0.50986
  10  -4   2     3092.77     3092.77    556.13 o   0.56138
  11  -4   2       98.25       98.25     99.12 o   0.61349
  12  -4   2     7816.38     7816.38    884.10 o   0.66605
  13  -4   2     1817.31     1817.31    426.30 o   0.71897
 -13  -3   2      132.31      132.31    115.03 o   0.73837
 -12  -3   2      826.48      826.48    287.49 o   0.68458
 -11  -3   2     3406.31     3406.31    583.64 o   0.63097
 -10  -3   2     8172.25     8172.25    904.00 o   0.57762
  -9  -3   2     9240.13     9240.13    961.26 o   0.52459
  -8  -3   2     6831.59     6831.59    826.53 o   0.47199
  -7  -3   2    13653.49    13653.49   1168.48 o   0.41999
  -6  -3   2     8499.37     8499.37    921.92 o   0.36884
  -5  -3   2    21635.45    21635.45   1470.90 o   0.31894
  -4  -3   2    20578.67    20578.67   1434.53 o   0.27099
  -3  -3   2   427874.16   427874.16   6541.21 o   0.22623
  -2  -3   2    14317.78    14317.78   1196.57 o   0.18698
  -1  -3   2    75772.50    75772.50   2752.68 o   0.15739
   0  -3   2   409539.91   409539.91   6399.53 o   0.14358
   1  -3   2   118395.73   118395.73   3440.87 o   0.14998
   2  -3   2     4491.57     4491.57    670.19 o   0.17437
   3  -3   2   266716.50   266716.50   5164.46 o   0.21059
   4  -3   2    10718.07    10718.07   1035.28 o   0.25362
   5  -3   2   213376.34   213376.34   4619.27 o   0.30055
   6  -3   2    22352.91    22352.91   1495.09 o   0.34982
   7  -3   2    43336.80    43336.80   2081.75 o   0.40056
   8  -3   2    16640.86    16640.86   1289.99 o   0.45228
   9  -3   2     2091.32     2091.32    457.31 o   0.50467
  10  -3   2    18820.52    18820.52   1371.88 o   0.55756
  11  -3   2      370.86      370.86    192.58 o   0.61080
  12  -3   2        7.03        7.03     26.51 o   0.66431
  13  -3   2      215.45      215.45    146.78 o   0.71804
 -13  -2   2     2636.54     2636.54    513.47 o   0.72323
 -12  -2   2    13411.54    13411.54   1158.08 o   0.66895
 -11  -2   2      441.85      441.85    210.20 o   0.61478
 -10  -2   2    48153.11    48153.11   2194.38 o   0.56076
  -9  -2   2    19355.56    19355.56   1391.24 o   0.50694
  -8  -2   2    14331.97    14331.97   1197.16 o   0.45338
  -7  -2   2    30761.51    30761.51   1753.90 o   0.40019
  -6  -2   2     4930.95     4930.95    702.21 o   0.34753
  -5  -2   2     2072.33     2072.33    455.23 o   0.29571
  -4  -2   2     1601.72     1601.72    400.22 o   0.24523
  -3  -2   2    88308.22    88308.22   2971.67 o   0.19715
  -2  -2   2   231289.75   231289.75   4809.26 o   0.15371
  -1  -2   2    35362.10    35362.10   1880.48 o   0.12009
   0  -2   2     4689.64     4689.64    684.81 o   0.10606
   1  -2   2   986849.00   986849.00   9934.03 o   0.11878
   2  -2   2   129231.04   129231.04   3594.87 o   0.15166
   3  -2   2   248839.14   248839.14   4988.38 o   0.19474
   4  -2   2     4351.78     4351.78    659.68 o   0.24266
   5  -2   2     6514.92     6514.92    807.15 o   0.29304
   6  -2   2    58615.23    58615.23   2421.06 o   0.34481
   7  -2   2    97393.14    97393.14   3120.79 o   0.39743
   8  -2   2      268.27      268.27    163.79 o   0.45060
   9  -2   2     8653.82     8653.82    930.26 o   0.50415
  10  -2   2     2164.78     2164.78    465.27 o   0.55796
  11  -2   2        8.12        8.12     28.50 o   0.61197
  12  -2   2      120.45      120.45    109.75 o   0.66613
  13  -2   2      939.62      939.62    306.53 o   0.72040
 -13  -1   2     2993.62     2993.62    547.14 o   0.71109
 -12  -1   2      358.98      358.98    189.47 o   0.65656
 -11  -1   2       45.87       45.87     67.73 o   0.60209
 -10  -1   2     3631.52     3631.52    602.62 o   0.54772
  -9  -1   2     4191.36     4191.36    647.41 o   0.49347
  -8  -1   2     3070.46     3070.46    554.12 o   0.43938
  -7  -1   2    39660.34    39660.34   1991.49 o   0.38553
  -6  -1   2    15832.81    15832.81   1258.29 o   0.33203
  -5  -1   2   109358.05   109358.05   3306.93 o   0.27909
  -4  -1   2    57348.55    57348.55   2394.76 o   0.22709
  -3  -1   2    14129.61    14129.61   1188.68 o   0.17686
  -2  -1   2   473127.84   473127.84   6878.43 o   0.13047
  -1  -1   2   160308.97   160308.97   4003.86 o   0.09380
   0  -1   2    31388.30    31388.30   1771.67 o   0.08128
   1  -1   2    96481.83    96481.83   3106.15 o   0.10222
   2  -1   2     8223.92     8223.92    906.86 o   0.14256
   3  -1   2     3974.04     3974.04    630.40 o   0.19034
   4  -1   2    62761.63    62761.63   2505.23 o   0.24118
   5  -1   2   173424.03   173424.03   4164.42 o   0.29350
   6  -1   2     2697.74     2697.74    519.40 o   0.34662
   7  -1   2   119583.16   119583.16   3458.08 o   0.40023
   8  -1   2     8121.48     8121.48    901.19 o   0.45415
   9  -1   2     5388.06     5388.06    734.03 o   0.50829
  10  -1   2     7526.94     7526.94    867.58 o   0.56258
  11  -1   2     2311.49     2311.49    480.78 o   0.61698
  12  -1   2     1615.69     1615.69    401.96 o   0.67147
  13  -1   2     2179.70     2179.70    466.87 o   0.72602
 -13   0   2     8339.25     8339.25    913.19 o   0.70212
 -12   0   2     2068.00     2068.00    454.75 o   0.64759
 -11   0   2    16464.15    16464.15   1283.13 o   0.59313
 -10   0   2     4426.59     4426.59    665.33 o   0.53876
  -9   0   2     6974.86     6974.86    835.16 o   0.48452
  -8   0   2    92157.76    92157.76   3035.75 o   0.43045
  -7   0   2    72911.91    72911.91   2700.22 o   0.37662
  -6   0   2     5504.73     5504.73    741.94 o   0.32317
  -5   0   2      711.86      711.86    266.81 o   0.27031
  -4   0   2   133565.38   133565.38   3654.66 o   0.21846
  -3   0   2    20498.90    20498.90   1431.74 o   0.16858
  -2   0   2     2579.49     2579.49    507.89 o   0.12306
  -1   0   2     1930.51     1930.51    439.38 o   0.08888
   0   0   2    30887.08    30887.08   1757.47 o   0.08180
   1   0   2    95468.32    95468.32   3089.79 o   0.10731
   2   0   2   185476.94   185476.94   4306.70 o   0.14957
   3   0   2    96643.33    96643.33   3108.75 o   0.19814
   4   0   2     2627.22     2627.22    512.56 o   0.24936
   5   0   2    24271.31    24271.31   1557.93 o   0.30189
   6   0   2    11603.61    11603.61   1077.20 o   0.35514
   7   0   2     7624.80     7624.80    873.20 o   0.40883
   8   0   2    15943.20    15943.20   1262.66 o   0.46281
   9   0   2        0.51        0.51      7.12 o   0.51699
  10   0   2      806.75      806.75    284.03 o   0.57132
  11   0   2       23.65       23.65     48.63 o   0.62574
  12   0   2      353.03      353.03    187.89 o   0.68025
  13   0   2     1482.14     1482.14    384.99 o   0.73482
 -13   1   2     9832.56     9832.56    991.59 o   0.69643
 -12   1   2     4111.68     4111.68    641.22 o   0.64218
 -11   1   2      138.08      138.08    117.51 o   0.58805
 -10   1   2    35533.92    35533.92   1885.04 o   0.53409
  -9   1   2     2612.19     2612.19    511.10 o   0.48034
  -8   1   2     1586.42     1586.42    398.30 o   0.42690
  -7   1   2    86751.69    86751.69   2945.36 o   0.37388
  -6   1   2    45648.94    45648.94   2136.56 o   0.32149
  -5   1   2   163949.94   163949.94   4049.07 o   0.27012
  -4   1   2   157742.89   157742.89   3971.69 o   0.22047
  -3   1   2     2668.93     2668.93    516.62 o   0.17402
  -2   1   2   146870.83   146870.83   3832.37 o   0.13413
  -1   1   2   255022.05   255022.05   5049.97 o   0.10830
   0   1   2    44845.05    44845.05   2117.67 o   0.10725
   1   1   2   677683.94   677683.94   8232.16 o   0.13156
   2   1   2    20842.41    20842.41   1443.69 o   0.17072
   3   1   2    10730.21    10730.21   1035.87 o   0.21683
   4   1   2     8045.69     8045.69    896.98 o   0.26631
   5   1   2   121584.41   121584.41   3486.90 o   0.31758
   6   1   2    16161.37    16161.37   1271.27 o   0.36990
   7   1   2    15902.82    15902.82   1261.06 o   0.42288
   8   1   2     6815.96     6815.96    825.59 o   0.47630
   9   1   2    23089.32    23089.32   1519.52 o   0.53003
  10   1   2        9.47        9.47     30.77 o   0.58398
  11   1   2      779.69      779.69    279.23 o   0.63809
  12   1   2     2013.95     2013.95    448.77 o   0.69234
  13   1   2      529.67      529.67    230.15 o   0.74668
 -13   2   2     2084.35     2084.35    456.55 o   0.69411
 -12   2   2     8335.28     8335.28    912.98 o   0.64043
 -11   2   2     9266.24     9266.24    962.61 o   0.58698
 -10   2   2     1072.43     1072.43    327.48 o   0.53383
  -9   2   2    54824.83    54824.83   2341.47 o   0.48107
  -8   2   2    58553.40    58553.40   2419.78 o   0.42886
  -7   2   2    98708.09    98708.09   3141.78 o   0.37742
  -6   2   2    22271.82    22271.82   1492.37 o   0.32712
  -5   2   2    53016.44    53016.44   2302.53 o   0.27856
  -4   2   2   102539.43   102539.43   3202.18 o   0.23285
  -3   2   2    31853.12    31853.12   1784.74 o   0.19203
  -2   2   2    29885.09    29885.09   1728.73 o   0.15989
  -1   2   2    11756.85    11756.85   1084.29 o   0.14243
   0   2   2   108566.21   108566.21   3294.94 o   0.14505
   1   2   2   144762.70   144762.70   3804.77 o   0.16681
   2   2   2    81693.86    81693.86   2858.21 o   0.20161
   3   2   2    71717.02    71717.02   2678.00 o   0.24393
   4   2   2     3301.17     3301.17    574.56 o   0.29049
   5   2   2     6986.38     6986.38    835.85 o   0.33956
   6   2   2    26353.61    26353.61   1623.38 o   0.39020
   7   2   2    48710.09    48710.09   2207.04 o   0.44186
   8   2   2     1120.54     1120.54    334.74 o   0.49422
   9   2   2    16694.47    16694.47   1292.07 o   0.54709
  10   2   2     1166.55     1166.55    341.55 o   0.60032
  11   2   2     4894.04     4894.04    699.57 o   0.65384
  12   2   2     4569.04     4569.04    675.95 o   0.70757
  13   2   2      640.25      640.25    253.03 o   0.76147
 -13   3   2     3242.41     3242.41    569.42 o   0.69519
 -12   3   2        1.45        1.45     12.06 o   0.64236
 -11   3   2    22319.46    22319.46   1493.97 o   0.58992
 -10   3   2     3336.32     3336.32    577.61 o   0.53797
  -9   3   2        1.68        1.68     12.94 o   0.48668
  -8   3   2    17393.71    17393.71   1318.85 o   0.43627
  -7   3   2     3889.32     3889.32    623.64 o   0.38709
  -6   3   2    14593.24    14593.24   1208.02 o   0.33967
  -5   3   2    14584.54    14584.54   1207.66 o   0.29487
  -4   3   2    33932.63    33932.63   1842.08 o   0.25408
  -3   3   2   309502.25   309502.25   5563.29 o   0.21953
  -2   3   2    21641.10    21641.10   1471.09 o   0.19459
  -1   3   2   179068.44   179068.44   4231.65 o   0.18321
   0   3   2    44460.20    44460.20   2108.56 o   0.18789
   1   3   2    11712.16    11712.16   1082.23 o   0.20754
   2   3   2     8781.14     8781.14    937.08 o   0.23849
   3   3   2       61.84       61.84     78.64 o   0.27697
   4   3   2    35996.01    35996.01   1897.26 o   0.32028
   5   3   2     8214.70     8214.70    906.35 o   0.36671
   6   3   2     6747.60     6747.60    821.44 o   0.41522
   7   3   2     1512.93     1512.93    388.96 o   0.46516
   8   3   2     4202.95     4202.95    648.30 o   0.51612
   9   3   2    35572.74    35572.74   1886.07 o   0.56781
  10   3   2     1333.94     1333.94    365.23 o   0.62006
  11   3   2    10481.53    10481.53   1023.79 o   0.67273
  12   3   2      250.26      250.26    158.19 o   0.72574
  13   3   2      452.01      452.01    212.61 o   0.77901
 -13   4   2       75.54       75.54     86.91 o   0.69965
 -12   4   2      607.16      607.16    246.41 o   0.64795
 -11   4   2     2855.70     2855.70    534.39 o   0.59682
 -10   4   2      149.38      149.38    122.22 o   0.54643
  -9   4   2    50081.59    50081.59   2237.89 o   0.49700
  -8   4   2     5468.69     5468.69    739.51 o   0.44885
  -7   4   2   151455.56   151455.56   3891.73 o   0.40244
  -6   4   2    95500.53    95500.53   3090.32 o   0.35844
  -5   4   2    46022.27    46022.27   2145.28 o   0.31785
  -4   4   2    24633.73    24633.73   1569.51 o   0.28217
  -3   4   2    52493.63    52493.63   2291.15 o   0.25345
  -2   4   2    19984.28    19984.28   1413.66 o   0.23429
  -1   4   2    70864.97    70864.97   2662.05 o   0.22710
   0   4   2      611.00      611.00    247.18 o   0.23301
   1   4   2    50258.45    50258.45   2241.84 o   0.25109
   2   4   2   314355.53   314355.53   5606.74 o   0.27898
   3   4   2    86822.80    86822.80   2946.57 o   0.31408
   4   4   2    69488.38    69488.38   2636.06 o   0.35425
   5   4   2    10113.28    10113.28   1005.65 o   0.39797
   6   4   2    13085.73    13085.73   1143.93 o   0.44418
   7   4   2     1652.51     1652.51    406.51 o   0.49218
   8   4   2     3552.71     3552.71    596.05 o   0.54150
   9   4   2      303.35      303.35    174.17 o   0.59181
  10   4   2      206.59      206.59    143.73 o   0.64287
  11   4   2     2237.17     2237.17    472.99 o   0.69452
  12   4   2      232.10      232.10    152.35 o   0.74664
  13   4   2     2305.56     2305.56    480.16 o   0.79914
 -13   5   2      342.33      342.33    185.02 o   0.70744
 -12   5   2     1926.35     1926.35    438.90 o   0.65709
 -11   5   2     4790.50     4790.50    692.13 o   0.60754
 -10   5   2    18717.04    18717.04   1368.10 o   0.55900
  -9   5   2      460.28      460.28    214.54 o   0.51175
  -8   5   2    79943.52    79943.52   2827.43 o   0.46618
  -7   5   2    36404.52    36404.52   1908.00 o   0.42284
  -6   5   2     8331.15     8331.15    912.75 o   0.38249
  -5   5   2     1661.07     1661.07    407.56 o   0.34618
  -4   5   2     2637.65     2637.65    513.58 o   0.31529
  -3   5   2   182683.56   182683.56   4274.15 o   0.29156
  -2   5   2    36258.41    36258.41   1904.16 o   0.27685
  -1   5   2    13547.40    13547.40   1163.93 o   0.27260
   0   5   2    22981.76    22981.76   1515.97 o   0.27930
   1   5   2    23857.69    23857.69   1544.59 o   0.29622
   2   5   2      248.64      248.64    157.68 o   0.32173
   3   5   2     1027.24     1027.24    320.51 o   0.35399
   4   5   2    19902.23    19902.23   1410.75 o   0.39133
   5   5   2    37554.07    37554.07   1937.89 o   0.43244
   6   5   2     7865.17     7865.17    886.86 o   0.47634
   7   5   2    28468.45    28468.45   1687.26 o   0.52233
   8   5   2     9328.55     9328.55    965.84 o   0.56991
   9   5   2      973.85      973.85    312.07 o   0.61870
  10   5   2      139.89      139.89    118.27 o   0.66844
  11   5   2      996.53      996.53    315.68 o   0.71894
  12   5   2      161.21      161.21    126.97 o   0.77005
  13   5   2     7518.39     7518.39    867.09 o   0.82164
 -13   6   2     1799.28     1799.28    424.18 o   0.71843
 -12   6   2     3521.84     3521.84    593.45 o   0.66965
 -11   6   2      121.71      121.71    110.32 o   0.62189
 -10   6   2    14029.63    14029.63   1184.47 o   0.57542
  -9   6   2    17223.99    17223.99   1312.40 o   0.53056
  -8   6   2     2665.01     2665.01    516.24 o   0.48776
  -7   6   2     3533.90     3533.90    594.47 o   0.44762
  -6   6   2     6880.20     6880.20    829.47 o   0.41092
  -5   6   2   195990.70   195990.70   4427.08 o   0.37864
  -4   6   2     3857.33     3857.33    621.07 o   0.35203
  -3   6   2    44564.63    44564.63   2111.03 o   0.33242
  -2   6   2    31703.74    31703.74   1780.55 o   0.32113
  -1   6   2    24348.86    24348.86   1560.41 o   0.31902
   0   6   2     9968.93     9968.93    998.45 o   0.32627
   1   6   2    11448.40    11448.40   1069.97 o   0.34230
   2   6   2     8961.90     8961.90    946.67 o   0.36595
   3   6   2     1475.28     1475.28    384.09 o   0.39585
   4   6   2        8.90        8.90     29.83 o   0.43071
   5   6   2    12873.87    12873.87   1134.63 o   0.46942
   6   6   2    20770.33    20770.33   1441.19 o   0.51111
   7   6   2     5463.44     5463.44    739.15 o   0.55511
   8   6   2       25.90       25.90     50.89 o   0.60091
   9   6   2       31.35       31.35     56.00 o   0.64813
  10   6   2      252.13      252.13    158.79 o   0.69648
  11   6   2     1957.79     1957.79    442.47 o   0.74574
  12   6   2       67.38       67.38     82.09 o   0.79574
  13   6   2     1400.92     1400.92    374.29 o   0.84635
 -13   7   2      304.91      304.91    174.62 o   0.73249
 -12   7   2     2620.70     2620.70    511.93 o   0.68543
 -11   7   2     1459.20     1459.20    381.99 o   0.63963
 -10   7   2       37.40       37.40     61.16 o   0.59536
  -9   7   2      333.15      333.15    182.52 o   0.55302
  -8   7   2    22718.11    22718.11   1507.25 o   0.51306
  -7   7   2     7754.23     7754.23    880.58 o   0.47609
  -6   7   2    52917.75    52917.75   2300.39 o   0.44287
  -5   7   2    28189.69    28189.69   1678.98 o   0.41428
  -4   7   2     2213.64     2213.64    470.49 o   0.39136
  -3   7   2    39575.09    39575.09   1989.35 o   0.37514
  -2   7   2      290.93      290.93    170.57 o   0.36651
  -1   7   2    10588.89    10588.89   1029.02 o   0.36601
   0   7   2    15743.03    15743.03   1254.71 o   0.37366
   1   7   2    11734.28    11734.28   1083.25 o   0.38900
   2   7   2     2022.28     2022.28    449.70 o   0.41116
   3   7   2    12424.90    12424.90   1114.67 o   0.43911
   4   7   2    30503.32    30503.32   1746.52 o   0.47182
   5   7   2      197.90      197.90    140.68 o   0.50837
   6   7   2     7807.09     7807.09    883.58 o   0.54800
   7   7   2     1878.93     1878.93    433.47 o   0.59008
   8   7   2       12.91       12.91     35.94 o   0.63413
   9   7   2      412.29      412.29    203.05 o   0.67976
  10   7   2     3139.35     3139.35    560.30 o   0.72668
  11   7   2     1546.32     1546.32    393.23 o   0.77466
  12   7   2      257.52      257.52    160.47 o   0.82350
  13   7   2      195.66      195.66    139.88 o   0.87307
 -13   8   2      187.86      187.86    137.06 o   0.74945
 -12   8   2      819.10      819.10    286.20 o   0.70422
 -11   8   2     1432.87     1432.87    378.53 o   0.66047
 -10   8   2     1928.17     1928.17    439.11 o   0.61849
  -9   8   2     3090.03     3090.03    555.88 o   0.57869
  -8   8   2    26751.19    26751.19   1635.58 o   0.54154
  -7   8   2    15193.22    15193.22   1232.61 o   0.50763
  -6   8   2      333.46      333.46    182.61 o   0.47764
  -5   8   2    29403.13    29403.13   1714.73 o   0.45235
  -4   8   2     4484.27     4484.27    669.65 o   0.43259
  -3   8   2    38638.96    38638.96   1965.68 o   0.41914
  -2   8   2      444.18      444.18    210.76 o   0.41263
  -1   8   2      108.86      108.86    104.34 o   0.41337
   0   8   2     3653.74     3653.74    604.46 o   0.42133
   1   8   2    31228.92    31228.92   1767.17 o   0.43612
   2   8   2       47.37       47.37     68.82 o   0.45707
   3   8   2       31.69       31.69     56.29 o   0.48338
   4   8   2     6911.26     6911.26    831.34 o   0.51423
   5   8   2    16032.89    16032.89   1266.21 o   0.54886
   6   8   2      587.53      587.53    242.39 o   0.58659
   7   8   2      690.26      690.26    262.73 o   0.62687
   8   8   2      332.62      332.62    182.38 o   0.66923
   9   8   2     2151.32     2151.32    463.82 o   0.71331
  10   8   2      448.08      448.08    211.68 o   0.75881
  11   8   2     1999.63     1999.63    447.17 o   0.80548
  12   8   2       37.59       37.59     61.31 o   0.85313
  13   8   2      717.21      717.21    267.81 o   0.90161
 -13   9   2      706.26      706.26    265.76 o   0.76911
 -12   9   2     5345.89     5345.89    731.16 o   0.72579
 -11   9   2      295.19      295.19    171.81 o   0.68413
 -10   9   2     7335.65     7335.65    856.48 o   0.64447
  -9   9   2      123.91      123.91    111.32 o   0.60718
  -8   9   2     1069.63     1069.63    327.05 o   0.57274
  -7   9   2     1300.85     1300.85    360.67 o   0.54170
  -6   9   2     7101.67     7101.67    842.71 o   0.51465
  -5   9   2    37662.62    37662.62   1940.69 o   0.49227
  -4   9   2    27449.97    27449.97   1656.80 o   0.47521
  -3   9   2    63315.75    63315.75   2516.26 o   0.46407
  -2   9   2    23333.16    23333.16   1527.52 o   0.45926
  -1   9   2        6.73        6.73     25.94 o   0.46099
   0   9   2     7392.48     7392.48    859.79 o   0.46919
   1   9   2    17215.82    17215.82   1312.09 o   0.48353
   2   9   2    32503.99    32503.99   1802.89 o   0.50349
   3   9   2     2357.23     2357.23    485.51 o   0.52842
   4   9   2     2518.30     2518.30    501.83 o   0.55766
   5   9   2      683.92      683.92    261.52 o   0.59057
   6   9   2     4604.39     4604.39    678.56 o   0.62658
   7   9   2       10.84       10.84     32.92 o   0.66518
   8   9   2        0.16        0.16      3.99 o   0.70594
   9   9   2      455.43      455.43    213.41 o   0.74851
  10   9   2        0.74        0.74      8.61 o   0.79261
  11   9   2      278.34      278.34    166.84 o   0.83798
  12   9   2       18.55       18.55     43.07 o   0.88444
  13   9   2        0.55        0.55      7.39 o   0.93182
 -13  10   2       37.41       37.41     61.17 o   0.79128
 -12  10   2     1220.30     1220.30    349.33 o   0.74989
 -11  10   2      969.57      969.57    311.38 o   0.71034
 -10  10   2      250.09      250.09    158.14 o   0.67295
  -9  10   2      380.61      380.61    195.09 o   0.63811
  -8  10   2      286.87      286.87    169.37 o   0.60624
  -7  10   2      543.85      543.85    233.21 o   0.57785
  -6  10   2    38494.91    38494.91   1962.01 o   0.55347
  -5  10   2     1833.60     1833.60    428.21 o   0.53364
  -4  10   2     5214.13     5214.13    722.09 o   0.51889
  -3  10   2     1284.35     1284.35    358.38 o   0.50967
  -2  10   2       23.52       23.52     48.50 o   0.50627
  -1  10   2    25061.42    25061.42   1583.08 o   0.50880
   0  10   2     1919.99     1919.99    438.18 o   0.51720
   1  10   2       16.22       16.22     40.28 o   0.53116
   2  10   2     4041.73     4041.73    635.75 o   0.55028
   3  10   2     4930.62     4930.62    702.18 o   0.57404
   4  10   2    13413.56    13413.56   1158.17 o   0.60188
   5  10   2      735.83      735.83    271.26 o   0.63327
   6  10   2       68.17       68.17     82.57 o   0.66771
   7  10   2       86.46       86.46     92.98 o   0.70476
   8  10   2      101.20      101.20    100.60 o   0.74401
   9  10   2     2427.92     2427.92    492.74 o   0.78515
  10  10   2       57.16       57.16     75.61 o   0.82789
  11  10   2      599.83      599.83    244.91 o   0.87199
  12  10   2      733.17      733.17    270.77 o   0.91726
  13  10   2       32.69       32.69     57.17 o   0.96354
 -13  11   2     1299.73     1299.73    360.52 o   0.81574
 -12  11   2      230.92      230.92    151.96 o   0.77629
 -11  11   2      358.46      358.46    189.33 o   0.73882
 -10  11   2     2765.81     2765.81    525.91 o   0.70365
  -9  11   2      799.65      799.65    282.78 o   0.67113
  -8  11   2     2560.73     2560.73    506.04 o   0.64168
  -7  11   2      682.78      682.78    261.30 o   0.61572
  -6  11   2      260.41      260.41    161.37 o   0.59372
  -5  11   2        6.84        6.84     26.16 o   0.57614
  -4  11   2      384.17      384.17    196.00 o   0.56338
  -3  11   2    19896.42    19896.42   1410.55 o   0.55578
  -2  11   2     5289.52     5289.52    727.29 o   0.55355
  -1  11   2    10209.49    10209.49   1010.42 o   0.55676
   0  11   2      461.25      461.25    214.77 o   0.56530
   1  11   2      699.28      699.28    264.44 o   0.57896
   2  11   2     7211.96     7211.96    849.23 o   0.59737
   3  11   2      265.19      265.19    162.85 o   0.62011
   4  11   2     3372.27     3372.27    580.71 o   0.64673
   5  11   2     1296.62     1296.62    360.09 o   0.67677
   6  11   2    11294.33    11294.33   1062.75 o   0.70980
   7  11   2     3478.29     3478.29    589.77 o   0.74541
   8  11   2      192.34      192.34    138.69 o   0.78325
   9  11   2     2606.60     2606.60    510.55 o   0.82303
  10  11   2        5.18        5.18     22.77 o   0.86446
  11  11   2      646.19      646.19    254.20 o   0.90733
  12  11   2       25.43       25.43     50.43 o   0.95144
  13  11   2        1.44        1.44     11.98 o   0.99662
 -13  12   2     1197.94     1197.94    346.11 o   0.84230
 -12  12   2     1251.63     1251.63    353.78 o   0.80476
 -11  12   2      459.65      459.65    214.39 o   0.76932
 -10  12   2      307.96      307.96    175.49 o   0.73628
  -9  12   2     1627.80     1627.80    403.46 o   0.70596
  -8  12   2      436.25      436.25    208.87 o   0.67875
  -7  12   2     1177.14     1177.14    343.09 o   0.65501
  -6  12   2        2.96        2.96     17.21 o   0.63515
  -5  12   2       16.26       16.26     40.32 o   0.61954
  -4  12   2    12977.94    12977.94   1139.21 o   0.60850
  -3  12   2    27259.18    27259.18   1651.04 o   0.60228
  -2  12   2       12.20       12.20     34.93 o   0.60105
  -1  12   2      704.15      704.15    265.36 o   0.60481
   0  12   2    13309.09    13309.09   1153.65 o   0.61349
   1  12   2     5187.34     5187.34    720.23 o   0.62688
   2  12   2     4512.27     4512.27    671.73 o   0.64468
   3  12   2     1015.70     1015.70    318.70 o   0.66655
   4  12   2        2.81        2.81     16.76 o   0.69209
   5  12   2      497.21      497.21    222.98 o   0.72092
   6  12   2      743.20      743.20    272.62 o   0.75266
   7  12   2      181.86      181.86    134.86 o   0.78696
   8  12   2      180.05      180.05    134.18 o   0.82349
   9  12   2        0.27        0.27      5.17 o   0.86198
  10  12   2      109.78      109.78    104.78 o   0.90217
  11  12   2        6.22        6.22     24.93 o   0.94385
  12  12   2      103.93      103.93    101.95 o   0.98682
  13  12   2       15.54       15.54     39.42 o   1.03093
 -13  13   2      116.98      116.98    108.16 o   0.87076
 -12  13   2     1537.78     1537.78    392.15 o   0.83510
 -11  13   2     6112.83     6112.83    781.85 o   0.80162
 -10  13   2     2413.53     2413.53    491.28 o   0.77059
  -9  13   2       81.91       81.91     90.50 o   0.74234
  -8  13   2      526.12      526.12    229.37 o   0.71720
  -7  13   2     2099.65     2099.65    458.22 o   0.69548
  -6  13   2     1411.94     1411.94    375.76 o   0.67754
  -5  13   2      930.55      930.55    305.05 o   0.66366
  -4  13   2       50.26       50.26     70.89 o   0.65412
  -3  13   2     4398.76     4398.76    663.23 o   0.64910
  -2  13   2       26.04       26.04     51.03 o   0.64871
  -1  13   2    24816.67    24816.67   1575.33 o   0.65295
   0  13   2      467.94      467.94    216.32 o   0.66174
   1  13   2     4589.37     4589.37    677.45 o   0.67490
   2  13   2     8188.12     8188.12    904.88 o   0.69218
   3  13   2        1.24        1.24     11.13 o   0.71328
   4  13   2       17.79       17.79     42.18 o   0.73787
   5  13   2     1438.22     1438.22    379.24 o   0.76562
   6  13   2     1460.07     1460.07    382.11 o   0.79619
   7  13   2      184.22      184.22    135.73 o   0.82928
   8  13   2     1458.11     1458.11    381.85 o   0.86460
   9  13   2      765.01      765.01    276.59 o   0.90187
  10  13   2      161.23      161.23    126.98 o   0.94088
  11  13   2      262.31      262.31    161.96 o   0.98142
  12  13   2       35.51       35.51     59.59 o   1.02329
  13  13   2       57.05       57.05     75.53 o   1.06635
 -13  14   2      241.31      241.31    155.34 o   0.90095
 -12  14   2      293.81      293.81    171.41 o   0.86710
 -11  14   2     3216.94     3216.94    567.18 o   0.83549
 -10  14   2       18.84       18.84     43.41 o   0.80638
  -9  14   2      183.47      183.47    135.45 o   0.78006
  -8  14   2      409.37      409.37    202.33 o   0.75682
  -7  14   2      461.25      461.25    214.77 o   0.73694
  -6  14   2      832.79      832.79    288.58 o   0.72071
  -5  14   2        7.19        7.19     26.81 o   0.70837
  -4  14   2      587.82      587.82    242.45 o   0.70014
  -3  14   2     5445.37     5445.37    737.93 o   0.69616
  -2  14   2    14595.31    14595.31   1208.11 o   0.69650
  -1  14   2    16816.12    16816.12   1296.77 o   0.70115
   0  14   2     1380.86     1380.86    371.60 o   0.71004
   1  14   2     1656.17     1656.17    406.96 o   0.72300
   2  14   2     1772.81     1772.81    421.05 o   0.73982
   3  14   2       23.31       23.31     48.28 o   0.76024
   4  14   2      508.00      508.00    225.39 o   0.78399
   5  14   2      121.10      121.10    110.04 o   0.81076
   6  14   2     3329.85     3329.85    577.05 o   0.84028
   7  14   2      639.98      639.98    252.98 o   0.87226
   8  14   2     1653.18     1653.18    406.59 o   0.90644
   9  14   2      129.90      129.90    113.97 o   0.94259
  10  14   2       39.73       39.73     63.04 o   0.98048
  11  14   2        0.05        0.05      2.20 o   1.01992
  12  14   2       92.47       92.47     96.16 o   1.06074
  13  14   2       47.11       47.11     68.64 o   1.10278
 -13  15   2       72.74       72.74     85.29 o   0.93270
 -12  15   2     1883.99     1883.99    434.05 o   0.90059
 -11  15   2       42.32       42.32     65.05 o   0.87076
 -10  15   2     5054.69     5054.69    710.96 o   0.84345
  -9  15   2     5671.03     5671.03    753.06 o   0.81892
  -8  15   2     4749.30     4749.30    689.15 o   0.79743
  -7  15   2      145.12      145.12    120.47 o   0.77922
  -6  15   2        0.14        0.14      3.78 o   0.76453
  -5  15   2      186.62      186.62    136.61 o   0.75357
  -4  15   2      550.53      550.53    234.63 o   0.74649
  -3  15   2       56.44       56.44     75.12 o   0.74342
  -2  15   2      186.51      186.51    136.57 o   0.74440
  -1  15   2     3003.93     3003.93    548.08 o   0.74941
   0  15   2     3074.14     3074.14    554.45 o   0.75838
   1  15   2     1057.45     1057.45    325.18 o   0.77116
   2  15   2      249.03      249.03    157.81 o   0.78757
   3  15   2     3651.68     3651.68    604.29 o   0.80740
   4  15   2      484.27      484.27    220.06 o   0.83039
   5  15   2      934.24      934.24    305.65 o   0.85629
   6  15   2      765.72      765.72    276.72 o   0.88484
   7  15   2      298.52      298.52    172.78 o   0.91580
   8  15   2      253.25      253.25    159.14 o   0.94893
   9  15   2       67.43       67.43     82.12 o   0.98402
  10  15   2      172.17      172.17    131.22 o   1.02085
  11  15   2       36.19       36.19     60.16 o   1.05925
  12  15   2      406.26      406.26    201.56 o   1.09906
  13  15   2       16.35       16.35     40.44 o   1.14012
 -13 -15   3      291.17      291.17    170.64 o   1.07597
 -12 -15   3      439.53      439.53    209.65 o   1.03455
 -11 -15   3       32.45       32.45     56.96 o   0.99443
 -10 -15   3       53.95       53.95     73.45 o   0.95579
  -9 -15   3      597.97      597.97    244.53 o   0.91880
  -8 -15   3     3563.18     3563.18    596.92 o   0.88369
  -7 -15   3     1910.33     1910.33    437.07 o   0.85067
  -6 -15   3     1041.24     1041.24    322.68 o   0.82000
  -5 -15   3     2107.07     2107.07    459.03 o   0.79196
  -4 -15   3      438.78      438.78    209.47 o   0.76684
  -3 -15   3     3207.61     3207.61    566.36 o   0.74492
  -2 -15   3     4399.45     4399.45    663.28 o   0.72650
  -1 -15   3    14893.18    14893.18   1220.38 o   0.71186
   0 -15   3     2448.04     2448.04    494.78 o   0.70122
   1 -15   3     6925.30     6925.30    832.18 o   0.69477
   2 -15   3     1812.69     1812.69    425.76 o   0.69263
   3 -15   3     1458.46     1458.46    381.90 o   0.69484
   4 -15   3       56.23       56.23     74.98 o   0.70135
   5 -15   3     1595.77     1595.77    399.47 o   0.71205
   6 -15   3       58.08       58.08     76.21 o   0.72676
   7 -15   3      776.65      776.65    278.68 o   0.74524
   8 -15   3     1739.61     1739.61    417.09 o   0.76721
   9 -15   3     5507.08     5507.08    742.10 o   0.79238
  10 -15   3     1016.34     1016.34    318.80 o   0.82046
  11 -15   3    37002.26    37002.26   1923.60 o   0.85117
  12 -15   3      195.25      195.25    139.73 o   0.88422
  13 -15   3      151.66      151.66    123.15 o   0.91937
 -13 -14   3      931.28      931.28    305.17 o   1.03927
 -12 -14   3      202.21      202.21    142.20 o   0.99682
 -11 -14   3      283.70      283.70    168.43 o   0.95563
 -10 -14   3      200.77      200.77    141.69 o   0.91589
  -9 -14   3       12.52       12.52     35.39 o   0.87778
  -8 -14   3     4179.79     4179.79    646.51 o   0.84154
  -7 -14   3        5.24        5.24     22.88 o   0.80741
  -6 -14   3     2722.90     2722.90    521.81 o   0.77566
  -5 -14   3     1484.73     1484.73    385.32 o   0.74662
  -4 -14   3      293.41      293.41    171.29 o   0.72059
  -3 -14   3      368.51      368.51    191.97 o   0.69793
  -2 -14   3    12870.77    12870.77   1134.49 o   0.67896
  -1 -14   3    26109.69    26109.69   1615.85 o   0.66400
   0 -14   3     5519.45     5519.45    742.93 o   0.65333
   1 -14   3    14030.59    14030.59   1184.51 o   0.64716
   2 -14   3     7593.91     7593.91    871.43 o   0.64563
   3 -14   3     3561.09     3561.09    596.75 o   0.64875
   4 -14   3    22653.34    22653.34   1505.10 o   0.65647
   5 -14   3       11.03       11.03     33.21 o   0.66863
   6 -14   3       42.78       42.78     65.40 o   0.68499
   7 -14   3      595.89      595.89    244.11 o   0.70526
   8 -14   3     1609.57     1609.57    401.19 o   0.72911
   9 -14   3     5647.82     5647.82    751.52 o   0.75620
  10 -14   3      416.05      416.05    203.97 o   0.78620
  11 -14   3     8717.71     8717.71    933.69 o   0.81879
  12 -14   3      166.05      166.05    128.86 o   0.85368
  13 -14   3     2278.70     2278.70    477.36 o   0.89058
 -13 -13   3     1722.93     1722.93    415.08 o   1.00359
 -12 -13   3       10.38       10.38     32.22 o   0.96007
 -11 -13   3      167.81      167.81    129.54 o   0.91777
 -10 -13   3     4681.66     4681.66    684.23 o   0.87687
  -9 -13   3      497.92      497.92    223.14 o   0.83757
  -8 -13   3      931.59      931.59    305.22 o   0.80012
  -7 -13   3     5517.83     5517.83    742.82 o   0.76478
  -6 -13   3      933.29      933.29    305.50 o   0.73186
  -5 -13   3      870.02      870.02    294.96 o   0.70171
  -4 -13   3     2136.54     2136.54    462.23 o   0.67468
  -3 -13   3     3051.99     3051.99    552.45 o   0.65117
  -2 -13   3      151.10      151.10    122.92 o   0.63157
  -1 -13   3    20467.99    20467.99   1430.66 o   0.61626
   0 -13   3     1179.39     1179.39    343.42 o   0.60556
   1 -13   3    13798.93    13798.93   1174.69 o   0.59972
   2 -13   3     5978.24     5978.24    773.19 o   0.59888
   3 -13   3      927.84      927.84    304.61 o   0.60307
   4 -13   3      726.95      726.95    269.62 o   0.61217
   5 -13   3      137.34      137.34    117.19 o   0.62597
   6 -13   3     5620.71     5620.71    749.71 o   0.64418
   7 -13   3      187.38      187.38    136.89 o   0.66643
   8 -13   3      359.85      359.85    189.70 o   0.69233
   9 -13   3    42714.27    42714.27   2066.74 o   0.72149
  10 -13   3        6.17        6.17     24.85 o   0.75352
  11 -13   3     4435.87     4435.87    666.02 o   0.78809
  12 -13   3       66.77       66.77     81.71 o   0.82487
  13 -13   3     8152.67     8152.67    902.92 o   0.86358
 -13 -12   3      773.38      773.38    278.10 o   0.96903
 -12 -12   3     5187.84     5187.84    720.27 o   0.92441
 -11 -12   3      901.59      901.59    300.27 o   0.88096
 -10 -12   3      260.75      260.75    161.48 o   0.83885
  -9 -12   3       53.73       53.73     73.30 o   0.79830
  -8 -12   3      552.50      552.50    235.05 o   0.75956
  -7 -12   3       37.91       37.91     61.57 o   0.72292
  -6 -12   3      522.20      522.20    228.52 o   0.68871
  -5 -12   3      282.02      282.02    167.93 o   0.65732
  -4 -12   3     6566.76     6566.76    810.36 o   0.62917
  -3 -12   3      420.68      420.68    205.11 o   0.60470
  -2 -12   3      737.29      737.29    271.53 o   0.58439
  -1 -12   3     8033.22     8033.22    896.28 o   0.56867
   0 -12   3    14743.12    14743.12   1214.21 o   0.55794
   1 -12   3    15733.79    15733.79   1254.34 o   0.55249
   2 -12   3     2972.82     2972.82    545.24 o   0.55247
   3 -12   3     8468.61     8468.61    920.25 o   0.55788
   4 -12   3    12941.66    12941.66   1137.61 o   0.56857
   5 -12   3      821.27      821.27    286.58 o   0.58425
   6 -12   3    16443.78    16443.78   1282.33 o   0.60453
   7 -12   3     3489.82     3489.82    590.75 o   0.62896
   8 -12   3      284.02      284.02    168.53 o   0.65709
   9 -12   3    11576.93    11576.93   1075.96 o   0.68846
  10 -12   3      248.47      248.47    157.63 o   0.72264
  11 -12   3      628.65      628.65    250.73 o   0.75926
  12 -12   3      885.23      885.23    297.53 o   0.79799
  13 -12   3     2267.12     2267.12    476.14 o   0.83852
 -13 -11   3      629.23      629.23    250.85 o   0.93572
 -12 -11   3        1.10        1.10     10.51 o   0.88998
 -11 -11   3     3474.34     3474.34    589.44 o   0.84534
 -10 -11   3     2192.23     2192.23    468.21 o   0.80198
  -9 -11   3       10.33       10.33     32.14 o   0.76011
  -8 -11   3     1169.45     1169.45    341.97 o   0.71999
  -7 -11   3      269.16      269.16    164.06 o   0.68195
  -6 -11   3     1333.55     1333.55    365.18 o   0.64634
  -5 -11   3    15435.91    15435.91   1242.41 o   0.61358
  -4 -11   3     6106.45     6106.45    781.44 o   0.58416
  -3 -11   3    30054.55    30054.55   1733.62 o   0.55860
  -2 -11   3    16321.98    16321.98   1277.58 o   0.53746
  -1 -11   3      950.58      950.58    308.32 o   0.52127
   0 -11   3      611.45      611.45    247.27 o   0.51051
   1 -11   3    10804.33    10804.33   1039.44 o   0.50551
   2 -11   3     1199.91     1199.91    346.40 o   0.50646
   3 -11   3    41093.47    41093.47   2027.15 o   0.51331
   4 -11   3       18.67       18.67     43.21 o   0.52585
   5 -11   3      249.84      249.84    158.06 o   0.54366
   6 -11   3      501.90      501.90    224.03 o   0.56627
   7 -11   3    33869.07    33869.07   1840.36 o   0.59311
   8 -11   3      797.73      797.73    282.44 o   0.62365
   9 -11   3     8782.67     8782.67    937.16 o   0.65736
  10 -11   3      343.86      343.86    185.44 o   0.69379
  11 -11   3     3436.63     3436.63    586.23 o   0.73253
  12 -11   3      100.58      100.58    100.29 o   0.77323
  13 -11   3     2668.71     2668.71    516.60 o   0.81560
 -13 -10   3      199.23      199.23    141.15 o   0.90380
 -12 -10   3       62.71       62.71     79.19 o   0.85693
 -11 -10   3     1831.33     1831.33    427.94 o   0.81107
 -10 -10   3     8838.00     8838.00    940.11 o   0.76641
  -9 -10   3      421.18      421.18    205.23 o   0.72317
  -8 -10   3     3347.57     3347.57    578.58 o   0.68160
  -7 -10   3      149.54      149.54    122.29 o   0.64205
  -6 -10   3     4320.80     4320.80    657.33 o   0.60490
  -5 -10   3       14.27       14.27     37.77 o   0.57063
  -4 -10   3     3400.04     3400.04    583.10 o   0.53978
  -3 -10   3    25990.03    25990.03   1612.14 o   0.51297
  -2 -10   3      992.54      992.54    315.05 o   0.49086
  -1 -10   3     6856.31     6856.31    828.03 o   0.47412
   0 -10   3     4866.65     4866.65    697.61 o   0.46331
   1 -10   3     3980.16     3980.16    630.89 o   0.45888
   2 -10   3    22651.27    22651.27   1505.03 o   0.46099
   3 -10   3    43335.32    43335.32   2081.71 o   0.46955
   4 -10   3       50.33       50.33     70.94 o   0.48424
   5 -10   3     7463.01     7463.01    863.89 o   0.50450
   6 -10   3    27009.90    27009.90   1643.47 o   0.52971
   7 -10   3    44595.12    44595.12   2111.76 o   0.55920
   8 -10   3     8780.30     8780.30    937.03 o   0.59232
   9 -10   3       28.57       28.57     53.45 o   0.62850
  10 -10   3     1018.17     1018.17    319.09 o   0.66724
  11 -10   3        1.25        1.25     11.17 o   0.70813
  12 -10   3     3353.90     3353.90    579.13 o   0.75081
  13 -10   3      939.98      939.98    306.59 o   0.79499
 -13  -9   3      461.18      461.18    214.75 o   0.87341
 -12  -9   3      766.47      766.47    276.85 o   0.82542
 -11  -9   3        5.67        5.67     23.81 o   0.77834
 -10  -9   3        0.35        0.35      5.90 o   0.73235
  -9  -9   3    10697.73    10697.73   1034.30 o   0.68768
  -8  -9   3      428.60      428.60    207.03 o   0.64459
  -7  -9   3      501.78      501.78    224.00 o   0.60343
  -6  -9   3      838.85      838.85    289.63 o   0.56461
  -5  -9   3      389.64      389.64    197.39 o   0.52865
  -4  -9   3     3354.09     3354.09    579.14 o   0.49619
  -3  -9   3    98105.63    98105.63   3132.18 o   0.46793
  -2  -9   3     2980.96     2980.96    545.98 o   0.44469
  -1  -9   3    51213.82    51213.82   2263.05 o   0.42729
   0  -9   3     1053.06     1053.06    324.51 o   0.41645
   1  -9   3    15409.17    15409.17   1241.34 o   0.41270
   2  -9   3      762.36      762.36    276.11 o   0.41622
   3  -9   3     3620.62     3620.62    601.72 o   0.42685
   4  -9   3    31640.63    31640.63   1778.78 o   0.44405
   5  -9   3      435.11      435.11    208.59 o   0.46712
   6  -9   3     6866.82     6866.82    828.66 o   0.49524
   7  -9   3    32869.88    32869.88   1813.01 o   0.52758
   8  -9   3      171.71      171.71    131.04 o   0.56344
   9  -9   3      192.26      192.26    138.66 o   0.60218
  10  -9   3      414.97      414.97    203.71 o   0.64327
  11  -9   3     7286.31     7286.31    853.60 o   0.68631
  12  -9   3      605.99      605.99    246.17 o   0.73094
  13  -9   3     2181.43     2181.43    467.06 o   0.77688
 -13  -8   3     1289.17     1289.17    359.05 o   0.84474
 -12  -8   3      230.29      230.29    151.75 o   0.79563
 -11  -8   3       12.99       12.99     36.05 o   0.74733
 -10  -8   3     1967.17     1967.17    443.53 o   0.70001
  -9  -8   3     3982.75     3982.75    631.09 o   0.65388
  -8  -8   3     6072.33     6072.33    779.25 o   0.60921
  -7  -8   3     1112.39     1112.39    333.53 o   0.56634
  -6  -8   3      583.56      583.56    241.57 o   0.52573
  -5  -8   3     6460.48     6460.48    803.77 o   0.48792
  -4  -8   3    21146.56    21146.56   1454.19 o   0.45362
  -3  -8   3    23764.72    23764.72   1541.58 o   0.42369
  -2  -8   3        2.73        2.73     16.53 o   0.39910
  -1  -8   3    62782.28    62782.28   2505.64 o   0.38091
   0  -8   3     1507.60     1507.60    388.28 o   0.37004
   1  -8   3    40046.67    40046.67   2001.17 o   0.36715
   2  -8   3    11929.02    11929.02   1092.20 o   0.37243
   3  -8   3       20.72       20.72     45.52 o   0.38554
   4  -8   3    47781.02    47781.02   2185.89 o   0.40572
   5  -8   3       98.17       98.17     99.08 o   0.43199
   6  -8   3     2170.90     2170.90    465.93 o   0.46330
   7  -8   3     1540.20     1540.20    392.45 o   0.49871
   8  -8   3     4018.37     4018.37    633.91 o   0.53742
   9  -8   3     4714.55     4714.55    686.63 o   0.57875
  10  -8   3    19670.78    19670.78   1402.53 o   0.62219
  11  -8   3     5945.21     5945.21    771.05 o   0.66732
  12  -8   3      183.91      183.91    135.61 o   0.71383
  13  -8   3      326.98      326.98    180.82 o   0.76145
 -13  -7   3      137.90      137.90    117.43 o   0.81795
 -12  -7   3        9.81        9.81     31.32 o   0.76777
 -11  -7   3      913.51      913.51    302.24 o   0.71828
 -10  -7   3       54.97       54.97     74.14 o   0.66964
  -9  -7   3      399.00      399.00    199.75 o   0.62205
  -8  -7   3     6147.02     6147.02    784.03 o   0.57576
  -7  -7   3    25410.22    25410.22   1594.06 o   0.53113
  -6  -7   3      924.35      924.35    304.03 o   0.48859
  -5  -7   3    48478.55    48478.55   2201.78 o   0.44875
  -4  -7   3    21602.60    21602.60   1469.78 o   0.41239
  -3  -7   3    16720.09    16720.09   1293.06 o   0.38051
  -2  -7   3     1115.60     1115.60    334.01 o   0.35432
  -1  -7   3   371204.00   371204.00   6092.65 o   0.33516
   0  -7   3    19661.72    19661.72   1402.20 o   0.32427
   1  -7   3    80941.45    80941.45   2845.02 o   0.32250
   2  -7   3     1442.35     1442.35    379.78 o   0.32998
   3  -7   3        1.46        1.46     12.10 o   0.34613
   4  -7   3    11886.12    11886.12   1090.23 o   0.36981
   5  -7   3    64782.01    64782.01   2545.23 o   0.39968
   6  -7   3    24274.79    24274.79   1558.04 o   0.43447
   7  -7   3    19430.15    19430.15   1393.92 o   0.47309
   8  -7   3     2027.41     2027.41    450.27 o   0.51468
   9  -7   3    11804.19    11804.19   1086.47 o   0.55858
  10  -7   3     4962.24     4962.24    704.43 o   0.60428
  11  -7   3    13892.06    13892.06   1178.65 o   0.65141
  12  -7   3      123.60      123.60    111.18 o   0.69968
  13  -7   3      283.48      283.48    168.37 o   0.74887
 -13  -6   3     5394.05     5394.05    734.44 o   0.79324
 -12  -6   3      425.37      425.37    206.25 o   0.74205
 -11  -6   3     3399.65     3399.65    583.07 o   0.69143
 -10  -6   3     3216.31     3216.31    567.13 o   0.64152
  -9  -6   3      306.22      306.22    174.99 o   0.59250
  -8  -6   3        6.36        6.36     25.22 o   0.54461
  -7  -6   3     5853.97     5853.97    765.11 o   0.49817
  -6  -6   3    49087.58    49087.58   2215.57 o   0.45363
  -5  -6   3     2179.74     2179.74    466.88 o   0.41160
  -4  -6   3      438.80      438.80    209.47 o   0.37294
  -3  -6   3    23383.72    23383.72   1529.17 o   0.33881
  -2  -6   3     1833.75     1833.75    428.22 o   0.31069
  -1  -6   3    18367.99    18367.99   1355.29 o   0.29034
   0  -6   3     1171.33     1171.33    342.25 o   0.27946
   1  -6   3    12086.14    12086.14   1099.37 o   0.27917
   2  -6   3    60022.22    60022.22   2449.94 o   0.28949
   3  -6   3        1.34        1.34     11.59 o   0.30936
   4  -6   3    94301.89    94301.89   3070.86 o   0.33710
   5  -6   3    13585.08    13585.08   1165.55 o   0.37095
   6  -6   3    16406.27    16406.27   1280.87 o   0.40939
   7  -6   3    25039.87    25039.87   1582.40 o   0.45126
   8  -6   3    27735.55    27735.55   1665.40 o   0.49568
   9  -6   3     3424.60     3424.60    585.20 o   0.54203
  10  -6   3     5664.64     5664.64    752.64 o   0.58985
  11  -6   3     1385.48     1385.48    372.22 o   0.63882
  12  -6   3     3107.35     3107.35    557.44 o   0.68869
  13  -6   3      944.94      944.94    307.40 o   0.73927
 -13  -5   3      217.59      217.59    147.51 o   0.77080
 -12  -5   3      620.69      620.69    249.14 o   0.71870
 -11  -5   3      257.35      257.35    160.42 o   0.66705
 -10  -5   3      988.42      988.42    314.39 o   0.61596
  -9  -5   3      622.58      622.58    249.51 o   0.56560
  -8  -5   3    17202.68    17202.68   1311.59 o   0.51616
  -7  -5   3     7628.91     7628.91    873.44 o   0.46795
  -6  -5   3       61.62       61.62     78.50 o   0.42138
  -5  -5   3   137081.16   137081.16   3702.45 o   0.37707
  -4  -5   3     1740.05     1740.05    417.14 o   0.33591
  -3  -5   3   114520.64   114520.64   3384.09 o   0.29920
  -2  -5   3       23.50       23.50     48.48 o   0.26878
  -1  -5   3     8305.90     8305.90    911.37 o   0.24697
   0  -5   3    39463.63    39463.63   1986.55 o   0.23617
   1  -5   3   484446.44   484446.44   6960.22 o   0.23789
   2  -5   3     2159.17     2159.17    464.67 o   0.25188
   3  -5   3    88952.15    88952.15   2982.48 o   0.27627
   4  -5   3        9.50        9.50     30.82 o   0.30861
   5  -5   3    17531.43    17531.43   1324.06 o   0.34669
   6  -5   3    21597.92    21597.92   1469.62 o   0.38881
   7  -5   3    18060.89    18060.89   1343.91 o   0.43380
   8  -5   3        0.42        0.42      6.44 o   0.48087
   9  -5   3     2432.59     2432.59    493.21 o   0.52944
  10  -5   3      524.43      524.43    229.00 o   0.57916
  11  -5   3     2349.57     2349.57    484.72 o   0.62974
  12  -5   3      191.37      191.37    138.34 o   0.68099
  13  -5   3     1807.26     1807.26    425.12 o   0.73277
 -13  -4   3     5300.85     5300.85    728.07 o   0.75085
 -12  -4   3     5201.27     5201.27    721.20 o   0.69796
 -11  -4   3    22852.64    22852.64   1511.71 o   0.64541
 -10  -4   3     4771.78     4771.78    690.78 o   0.59329
  -9  -4   3    18551.77    18551.77   1362.05 o   0.54172
  -8  -4   3        1.81        1.81     13.45 o   0.49088
  -7  -4   3    47022.88    47022.88   2168.48 o   0.44103
  -6  -4   3     7911.13     7911.13    889.45 o   0.39252
  -5  -4   3    10465.26    10465.26   1023.00 o   0.34594
  -4  -4   3      673.52      673.52    259.52 o   0.30218
  -3  -4   3   277378.38   277378.38   5266.67 o   0.26264
  -2  -4   3    41450.10    41450.10   2035.93 o   0.22952
  -1  -4   3     2060.24     2060.24    453.90 o   0.20594
   0  -4   3    79634.87    79634.87   2821.97 o   0.19540
   1  -4   3    70522.25    70522.25   2655.60 o   0.19995
   2  -4   3    33104.87    33104.87   1819.47 o   0.21866
   3  -4   3    11149.15    11149.15   1055.90 o   0.24834
   4  -4   3      979.22      979.22    312.92 o   0.28561
   5  -4   3    18325.00    18325.00   1353.70 o   0.32788
   6  -4   3    50324.34    50324.34   2243.31 o   0.37345
   7  -4   3    11357.17    11357.17   1065.70 o   0.42126
   8  -4   3    11871.64    11871.64   1089.57 o   0.47063
   9  -4   3     3695.85     3695.85    607.94 o   0.52111
  10  -4   3    14278.78    14278.78   1194.94 o   0.57240
  11  -4   3     1426.51     1426.51    377.69 o   0.62432
  12  -4   3     1205.47     1205.47    347.20 o   0.67671
  13  -4   3      200.30      200.30    141.53 o   0.72947
 -13  -3   3       19.16       19.16     43.78 o   0.73358
 -12  -3   3     1563.86     1563.86    395.46 o   0.68007
 -11  -3   3     1010.48     1010.48    317.88 o   0.62680
 -10  -3   3     2835.98     2835.98    532.54 o   0.57385
  -9  -3   3     3639.71     3639.71    603.30 o   0.52130
  -8  -3   3    15983.06    15983.06   1264.24 o   0.46930
  -7  -3   3     1645.59     1645.59    405.66 o   0.41804
  -6  -3   3    34945.60    34945.60   1869.37 o   0.36785
  -5  -3   3    42096.42    42096.42   2051.74 o   0.31921
  -4  -3   3   132086.70   132086.70   3634.37 o   0.27297
  -3  -3   3     1138.07     1138.07    337.35 o   0.23057
  -2  -3   3    52999.20    52999.20   2302.16 o   0.19454
  -1  -3   3    49481.75    49481.75   2224.45 o   0.16900
   0  -3   3    47578.53    47578.53   2181.25 o   0.15909
   1  -3   3     2624.82     2624.82    512.33 o   0.16760
   2  -3   3    21722.50    21722.50   1473.86 o   0.19210
   3  -3   3   537179.00   537179.00   7329.25 o   0.22749
   4  -3   3     4253.79     4253.79    652.21 o   0.26950
   5  -3   3    31974.51    31974.51   1788.14 o   0.31550
   6  -3   3    52134.16    52134.16   2283.29 o   0.36399
   7  -3   3     5945.00     5945.00    771.04 o   0.41408
   8  -3   3       14.49       14.49     38.07 o   0.46527
   9  -3   3      226.08      226.08    150.36 o   0.51722
  10  -3   3     6375.25     6375.25    798.45 o   0.56973
  11  -3   3     7467.48     7467.48    864.15 o   0.62266
  12  -3   3     2052.46     2052.46    453.04 o   0.67590
  13  -3   3    10411.70    10411.70   1020.38 o   0.72940
 -13  -2   3    12843.86    12843.86   1133.31 o   0.71919
 -12  -2   3        1.12        1.12     10.60 o   0.66526
 -11  -2   3    42627.36    42627.36   2064.64 o   0.61150
 -10  -2   3     2903.22     2903.22    538.82 o   0.55798
  -9  -2   3    10692.45    10692.45   1034.04 o   0.50475
  -8  -2   3      542.97      542.97    233.02 o   0.45193
  -7  -2   3    32185.24    32185.24   1794.02 o   0.39968
  -6  -2   3       34.36       34.36     58.62 o   0.34825
  -5  -2   3    85449.40    85449.40   2923.17 o   0.29806
  -4  -2   3   116201.76   116201.76   3408.84 o   0.24988
  -3  -2   3      371.60      371.60    192.77 o   0.20511
  -2  -2   3   114802.02   114802.02   3388.24 o   0.16654
  -1  -2   3   249475.25   249475.25   4994.75 o   0.13941
   0  -2   3    12262.36    12262.36   1107.36 o   0.13101
   1  -2   3    11434.92    11434.92   1069.34 o   0.14466
   2  -2   3    56187.30    56187.30   2370.39 o   0.17528
   3  -2   3     3501.33     3501.33    591.72 o   0.21576
   4  -2   3    44758.64    44758.64   2115.62 o   0.26156
   5  -2   3    17788.14    17788.14   1333.72 o   0.31033
   6  -2   3    89053.83    89053.83   2984.19 o   0.36088
   7  -2   3     1330.23     1330.23    364.72 o   0.41255
   8  -2   3    34018.91    34018.91   1844.42 o   0.46496
   9  -2   3     1807.10     1807.10    425.10 o   0.51789
  10  -2   3      336.03      336.03    183.31 o   0.57120
  11  -2   3     3210.97     3210.97    566.65 o   0.62479
  12  -2   3    10190.11    10190.11   1009.46 o   0.67859
  13  -2   3      863.83      863.83    293.91 o   0.73256
 -13  -1   3      741.74      741.74    272.35 o   0.70785
 -12  -1   3     4026.85     4026.85    634.57 o   0.65373
 -11  -1   3     2834.04     2834.04    532.36 o   0.59976
 -10  -1   3      672.71      672.71    259.37 o   0.54599
  -9  -1   3     2625.07     2625.07    512.35 o   0.49246
  -8  -1   3    31180.12    31180.12   1765.79 o   0.43928
  -7  -1   3    11418.91    11418.91   1068.59 o   0.38659
  -6  -1   3     3178.78     3178.78    563.81 o   0.33461
  -5  -1   3   110909.09   110909.09   3330.30 o   0.28375
  -4  -1   3    76970.88    76970.88   2774.36 o   0.23472
  -3  -1   3    95667.38    95667.38   3093.01 o   0.18897
  -2  -1   3   548334.06   548334.06   7404.96 o   0.14952
  -1  -1   3   210277.53   210277.53   4585.60 o   0.12261
   0  -1   3      274.37      274.37    165.64 o   0.11725
   1  -1   3   109942.86   109942.86   3315.76 o   0.13598
   2  -1   3     3563.59     3563.59    596.96 o   0.17108
   3  -1   3   220406.64   220406.64   4694.75 o   0.21466
   4  -1   3    31113.71    31113.71   1763.91 o   0.26253
   5  -1   3   101703.87   101703.87   3189.10 o   0.31273
   6  -1   3    70807.27    70807.27   2660.96 o   0.36429
   7  -1   3    45911.53    45911.53   2142.70 o   0.41671
   8  -1   3    11249.95    11249.95   1060.66 o   0.46971
   9  -1   3     2358.81     2358.81    485.68 o   0.52310
  10  -1   3    14820.52    14820.52   1217.40 o   0.57678
  11  -1   3     1572.18     1572.18    396.51 o   0.63067
  12  -1   3     1262.21     1262.21    355.28 o   0.68473
  13  -1   3      151.72      151.72    123.18 o   0.73891
 -13   0   3     5282.04     5282.04    726.78 o   0.69971
 -12   0   3     1787.02     1787.02    422.73 o   0.64567
 -11   0   3    25911.17    25911.17   1609.69 o   0.59180
 -10   0   3      307.39      307.39    175.33 o   0.53814
  -9   0   3    67302.47    67302.47   2594.27 o   0.48476
  -8   0   3     1867.55     1867.55    432.15 o   0.43176
  -7   0   3    33932.31    33932.31   1842.07 o   0.37932
  -6   0   3    96605.33    96605.33   3108.14 o   0.32769
  -5   0   3        9.35        9.35     30.57 o   0.27733
  -4   0   3   523271.44   523271.44   7233.75 o   0.22907
  -3   0   3      545.59      545.59    233.58 o   0.18458
  -2   0   3   200890.20   200890.20   4482.08 o   0.14731
  -1   0   3   123437.02   123437.02   3513.36 o   0.12394
   0   0   3    26806.69    26806.69   1637.27 o   0.12270
   1   0   3   766948.81   766948.81   8757.56 o   0.14416
   2   0   3    23491.66    23491.66   1532.70 o   0.18039
   3   0   3    51964.14    51964.14   2279.56 o   0.22435
   4   0   3     2670.93     2670.93    516.81 o   0.27232
   5   0   3    18534.10    18534.10   1361.40 o   0.32252
   6   0   3      457.88      457.88    213.98 o   0.37404
   7   0   3    22941.14    22941.14   1514.63 o   0.42642
   8   0   3     7473.21     7473.21    864.48 o   0.47936
   9   0   3     2151.80     2151.80    463.87 o   0.53271
  10   0   3    18996.89    18996.89   1378.29 o   0.58634
  11   0   3    13499.27    13499.27   1161.86 o   0.64020
  12   0   3      248.66      248.66    157.69 o   0.69422
  13   0   3      509.11      509.11    225.63 o   0.74837
 -13   1   3       99.10       99.10     99.55 o   0.69488
 -12   1   3     2649.26     2649.26    514.71 o   0.64120
 -11   1   3    23661.51    23661.51   1538.23 o   0.58776
 -10   1   3     5101.22     5101.22    714.23 o   0.53461
  -9   1   3      105.39      105.39    102.66 o   0.48186
  -8   1   3      437.60      437.60    209.19 o   0.42965
  -7   1   3      459.13      459.13    214.27 o   0.37821
  -6   1   3     1148.92     1148.92    338.96 o   0.32791
  -5   1   3     7345.88     7345.88    857.08 o   0.27935
  -4   1   3   177193.38   177193.38   4209.43 o   0.23363
  -3   1   3    22322.96    22322.96   1494.09 o   0.19277
  -2   1   3     2413.61     2413.61    491.29 o   0.16053
  -1   1   3   156117.33   156117.33   3951.17 o   0.14288
   0   1   3   229866.63   229866.63   4794.44 o   0.14522
   1   1   3   177305.11   177305.11   4210.76 o   0.16673
   2   1   3    12829.89    12829.89   1132.69 o   0.20135
   3   1   3    68523.97    68523.97   2617.71 o   0.24355
   4   1   3   135787.69   135787.69   3684.94 o   0.29004
   5   1   3    20342.85    20342.85   1426.28 o   0.33906
   6   1   3       14.97       14.97     38.69 o   0.38966
   7   1   3    27883.19    27883.19   1669.83 o   0.44129
   8   1   3     7204.72     7204.72    848.81 o   0.49364
   9   1   3     7386.93     7386.93    859.47 o   0.54649
  10   1   3    10032.38    10032.38   1001.62 o   0.59971
  11   1   3      888.16      888.16    298.02 o   0.65322
  12   1   3     5019.66     5019.66    708.50 o   0.70694
  13   1   3       41.14       41.14     64.14 o   0.76083
 -13   2   3     8122.88     8122.88    901.27 o   0.69344
 -12   2   3     3701.80     3701.80    608.42 o   0.64041
 -11   2   3      253.15      253.15    159.11 o   0.58772
 -10   2   3     8160.73     8160.73    903.37 o   0.53549
  -9   2   3    74801.49    74801.49   2734.99 o   0.48385
  -8   2   3    15208.36    15208.36   1233.22 o   0.43302
  -7   2   3    13548.42    13548.42   1163.98 o   0.38332
  -6   2   3     5003.78     5003.78    707.37 o   0.33525
  -5   2   3    16591.63    16591.63   1288.09 o   0.28964
  -4   2   3   115538.44   115538.44   3399.09 o   0.24782
  -3   2   3    11298.11    11298.11   1062.93 o   0.21208
  -2   2   3   160195.83   160195.83   4002.45 o   0.18593
  -1   2   3    60643.82    60643.82   2462.60 o   0.17376
   0   2   3   191265.28   191265.28   4373.39 o   0.17847
   1   2   3   207933.63   207933.63   4559.97 o   0.19885
   2   2   3    45138.03    45138.03   2124.57 o   0.23079
   3   2   3    46808.19    46808.19   2163.52 o   0.27023
   4   2   3    34034.90    34034.90   1844.85 o   0.31434
   5   2   3     5977.54     5977.54    773.15 o   0.36143
   6   2   3        0.22        0.22      4.71 o   0.41047
   7   2   3        3.53        3.53     18.78 o   0.46084
   8   2   3     6301.64     6301.64    793.83 o   0.51215
   9   2   3      915.36      915.36    302.55 o   0.56414
  10   2   3     8732.57     8732.57    934.48 o   0.61663
  11   2   3      132.62      132.62    115.16 o   0.66952
  12   2   3      955.12      955.12    309.05 o   0.72271
  13   2   3     1218.41     1218.41    349.06 o   0.77614
 -13   3   3      939.43      939.43    306.50 o   0.69540
 -12   3   3      205.88      205.88    143.48 o   0.64329
 -11   3   3     5191.30     5191.30    720.51 o   0.59170
 -10   3   3    12329.44    12329.44   1110.38 o   0.54075
  -9   3   3    33429.81    33429.81   1828.38 o   0.49067
  -8   3   3    55347.80    55347.80   2352.61 o   0.44174
  -7   3   3    10761.17    10761.17   1037.36 o   0.39440
  -6   3   3   121503.99   121503.99   3485.74 o   0.34927
  -5   3   3    52489.34    52489.34   2291.06 o   0.30736
  -4   3   3      492.35      492.35    221.89 o   0.27014
  -3   3   3     3491.25     3491.25    590.87 o   0.23983
  -2   3   3   257461.30   257461.30   5074.06 o   0.21930
  -1   3   3   118316.25   118316.25   3439.71 o   0.21142
   0   3   3    28740.17    28740.17   1695.29 o   0.21758
   1   3   3     6272.98     6272.98    792.02 o   0.23667
   2   3   3     6719.85     6719.85    819.75 o   0.26593
   3   3   3     4549.54     4549.54    674.50 o   0.30242
   4   3   3    18890.57    18890.57   1374.43 o   0.34384
   5   3   3    24415.73    24415.73   1562.55 o   0.38863
   6   3   3       42.30       42.30     65.04 o   0.43574
   7   3   3    10917.78    10917.78   1044.88 o   0.48450
   8   3   3     1485.22     1485.22    385.39 o   0.53445
   9   3   3      778.00      778.00    278.93 o   0.58530
  10   3   3      638.93      638.93    252.77 o   0.63682
  11   3   3     2697.84     2697.84    519.41 o   0.68887
  12   3   3      538.94      538.94    232.15 o   0.74133
  13   3   3      342.75      342.75    185.13 o   0.79413
 -13   4   3      298.64      298.64    172.81 o   0.70073
 -12   4   3     4139.48     4139.48    643.39 o   0.64981
 -11   4   3    13107.43    13107.43   1144.88 o   0.59960
 -10   4   3      111.96      111.96    105.81 o   0.55028
  -9   4   3     1467.67     1467.67    383.10 o   0.50213
  -8   4   3     5100.50     5100.50    714.18 o   0.45552
  -7   4   3    39012.63    39012.63   1975.16 o   0.41096
  -6   4   3    18189.48    18189.48   1348.68 o   0.36921
  -5   4   3     5305.85     5305.85    728.41 o   0.33132
  -4   4   3     5256.04     5256.04    724.99 o   0.29877
  -3   4   3     4825.09     4825.09    694.63 o   0.27347
  -2   4   3    91874.62    91874.62   3031.08 o   0.25757
  -1   4   3   333800.28   333800.28   5777.54 o   0.25285
   0   4   3    94786.56    94786.56   3078.74 o   0.25991
   1   4   3    13998.60    13998.60   1183.16 o   0.27786
   2   4   3     4854.33     4854.33    696.73 o   0.30479
   3   4   3     3314.28     3314.28    575.70 o   0.33855
   4   4   3     1830.21     1830.21    427.81 o   0.37732
   5   4   3     5259.96     5259.96    725.26 o   0.41971
   6   4   3    14082.03    14082.03   1186.68 o   0.46473
   7   4   3      184.17      184.17    135.71 o   0.51169
   8   4   3     5319.90     5319.90    729.38 o   0.56010
   9   4   3        2.05        2.05     14.32 o   0.60961
  10   4   3     2737.25     2737.25    523.19 o   0.65998
  11   4   3      630.26      630.26    251.05 o   0.71103
  12   4   3      686.60      686.60    262.03 o   0.76261
  13   4   3      357.27      357.27    189.02 o   0.81463
 -13   5   3       34.53       34.53     58.76 o   0.70937
 -12   5   3     7037.25     7037.25    838.88 o   0.65986
 -11   5   3     2392.60     2392.60    489.14 o   0.61127
 -10   5   3      325.94      325.94    180.54 o   0.56385
  -9   5   3    32062.85    32062.85   1790.61 o   0.51792
  -8   5   3       17.81       17.81     42.20 o   0.47390
  -7   5   3    80668.08    80668.08   2840.21 o   0.43238
  -6   5   3    31725.96    31725.96   1781.18 o   0.39416
  -5   5   3     2416.09     2416.09    491.54 o   0.36028
  -4   5   3    12178.20    12178.20   1103.55 o   0.33208
  -3   5   3      104.35      104.35    102.15 o   0.31110
  -2   5   3    12555.36    12555.36   1120.51 o   0.29886
  -1   5   3   100999.29   100999.29   3178.04 o   0.29646
   0   5   3   171684.58   171684.58   4143.48 o   0.30413
   1   5   3     2272.76     2272.76    476.73 o   0.32114
   2   5   3     5576.92     5576.92    746.79 o   0.34612
   3   5   3    22415.57    22415.57   1497.18 o   0.37750
   4   5   3     2006.83     2006.83    447.98 o   0.41381
   5   5   3     6909.42     6909.42    831.23 o   0.45388
   6   5   3      386.25      386.25    196.53 o   0.49680
   7   5   3     3000.02     3000.02    547.72 o   0.54189
   8   5   3     4520.36     4520.36    672.34 o   0.58865
   9   5   3      628.59      628.59    250.72 o   0.63671
  10   5   3     6538.68     6538.68    808.62 o   0.68581
  11   5   3     2488.68     2488.68    498.87 o   0.73573
  12   5   3      129.17      129.17    113.65 o   0.78632
  13   5   3       54.83       54.83     74.05 o   0.83745
 -13   6   3       13.52       13.52     36.76 o   0.72118
 -12   6   3       35.64       35.64     59.70 o   0.67327
 -11   6   3     1886.24     1886.24    434.31 o   0.62652
 -10   6   3      443.86      443.86    210.68 o   0.58119
  -9   6   3     7959.91     7959.91    892.18 o   0.53765
  -8   6   3     7756.77     7756.77    880.73 o   0.49638
  -7   6   3    20023.26    20023.26   1415.04 o   0.45798
  -6   6   3     1015.95     1015.95    318.74 o   0.42325
  -5   6   3    64621.77    64621.77   2542.08 o   0.39314
  -4   6   3    26345.97    26345.97   1623.14 o   0.36880
  -3   6   3       33.98       33.98     58.29 o   0.35143
  -2   6   3    14158.40    14158.40   1189.89 o   0.34209
  -1   6   3     3150.15     3150.15    561.26 o   0.34143
   0   6   3    10345.78    10345.78   1017.14 o   0.34952
   1   6   3     4452.53     4452.53    667.27 o   0.36576
   2   6   3        1.24        1.24     11.14 o   0.38914
   3   6   3     6287.60     6287.60    792.94 o   0.41847
   4   6   3    18992.55    18992.55   1378.13 o   0.45259
   5   6   3     1222.01     1222.01    349.57 o   0.49049
   6   6   3     4947.23     4947.23    703.37 o   0.53138
   7   6   3     1563.49     1563.49    395.41 o   0.57461
   8   6   3      310.72      310.72    176.27 o   0.61970
   9   6   3      552.81      552.81    235.12 o   0.66627
  10   6   3      704.94      704.94    265.51 o   0.71402
  11   6   3        9.48        9.48     30.78 o   0.76274
  12   6   3      307.53      307.53    175.36 o   0.81225
  13   6   3        4.19        4.19     20.48 o   0.86242
 -13   7   3        0.96        0.96      9.79 o   0.73602
 -12   7   3      238.37      238.37    154.39 o   0.68986
 -11   7   3     4009.20     4009.20    633.18 o   0.64507
 -10   7   3     7868.26     7868.26    887.03 o   0.60196
  -9   7   3     1230.29     1230.29    350.75 o   0.56092
  -8   7   3      682.21      682.21    261.19 o   0.52243
  -7   7   3    47165.29    47165.29   2171.76 o   0.48710
  -6   7   3      251.06      251.06    158.45 o   0.45568
  -5   7   3    93612.14    93612.14   3059.61 o   0.42900
  -4   7   3    39578.31    39578.31   1989.43 o   0.40802
  -3   7   3    34103.30    34103.30   1846.71 o   0.39364
  -2   7   3       30.00       30.00     54.77 o   0.38659
  -1   7   3     1356.50     1356.50    368.31 o   0.38728
   0   7   3     5654.98     5654.98    752.00 o   0.39567
   1   7   3      369.65      369.65    192.26 o   0.41129
   2   7   3    62138.78    62138.78   2492.77 o   0.43335
   3   7   3    10276.74    10276.74   1013.74 o   0.46093
   4   7   3      673.46      673.46    259.51 o   0.49311
   5   7   3    14133.13    14133.13   1188.83 o   0.52904
   6   7   3     5723.93     5723.93    756.57 o   0.56802
   7   7   3      535.91      535.91    231.50 o   0.60947
   8   7   3     1385.04     1385.04    372.16 o   0.65290
   9   7   3        8.23        8.23     28.69 o   0.69796
  10   7   3       80.25       80.25     89.58 o   0.74434
  11   7   3     1946.09     1946.09    441.15 o   0.79181
  12   7   3      509.38      509.38    225.70 o   0.84019
  13   7   3     1343.04     1343.04    366.48 o   0.88934
 -13   8   3       76.07       76.07     87.22 o   0.75372
 -12   8   3     1223.48     1223.48    349.78 o   0.70940
 -11   8   3      735.31      735.31    271.17 o   0.66666
 -10   8   3        1.28        1.28     11.31 o   0.62582
  -9   8   3     6084.56     6084.56    780.04 o   0.58729
  -8   8   3      969.04      969.04    311.29 o   0.55154
  -7   8   3    59229.62    59229.62   2433.71 o   0.51915
  -6   8   3       13.14       13.14     36.25 o   0.49078
  -5   8   3     3843.40     3843.40    619.95 o   0.46718
  -4   8   3     1718.13     1718.13    414.50 o   0.44908
  -3   8   3    34101.96    34101.96   1846.67 o   0.43718
  -2   8   3     5668.64     5668.64    752.90 o   0.43198
  -1   8   3     5141.55     5141.55    717.05 o   0.43374
   0   8   3    14783.07    14783.07   1215.86 o   0.44235
   1   8   3      725.50      725.50    269.35 o   0.45745
   2   8   3    20405.57    20405.57   1428.48 o   0.47841
   3   8   3    14739.16    14739.16   1214.05 o   0.50450
   4   8   3     2896.06     2896.06    538.15 o   0.53498
   5   8   3     7100.64     7100.64    842.65 o   0.56914
   6   8   3      282.18      282.18    167.98 o   0.60635
   7   8   3      107.82      107.82    103.84 o   0.64610
   8   8   3     2115.41     2115.41    459.94 o   0.68793
   9   8   3      657.96      657.96    256.51 o   0.73150
  10   8   3     1321.45     1321.45    363.52 o   0.77652
  11   8   3     2312.99     2312.99    480.94 o   0.82273
  12   8   3       91.48       91.48     95.65 o   0.86996
  13   8   3       54.69       54.69     73.95 o   0.91805
 -13   9   3      602.84      602.84    245.53 o   0.77406
 -12   9   3     2114.78     2114.78    459.87 o   0.73165
 -11   9   3     1690.82     1690.82    411.20 o   0.69100
 -10   9   3       48.61       48.61     69.72 o   0.65244
  -9   9   3    20208.67    20208.67   1421.57 o   0.61638
  -8   9   3     1713.36     1713.36    413.93 o   0.58326
  -7   9   3    19320.25    19320.25   1389.97 o   0.55362
  -6   9   3     7172.38     7172.38    846.90 o   0.52804
  -5   9   3    23243.65    23243.65   1524.59 o   0.50714
  -4   9   3     9701.36     9701.36    984.95 o   0.49152
  -3   9   3    51450.90    51450.90   2268.28 o   0.48169
  -2   9   3    12228.47    12228.47   1105.82 o   0.47801
  -1   9   3     1851.51     1851.51    430.29 o   0.48062
   0   9   3    10626.66    10626.66   1030.86 o   0.48941
   1   9   3     4305.74     4305.74    656.18 o   0.50407
   2   9   3    11800.16    11800.16   1086.29 o   0.52410
   3   9   3      640.58      640.58    253.10 o   0.54892
   4   9   3    19974.99    19974.99   1413.33 o   0.57791
   5   9   3     1921.62     1921.62    438.36 o   0.61047
   6   9   3      271.77      271.77    164.86 o   0.64607
   7   9   3       28.34       28.34     53.24 o   0.68422
   8   9   3       10.64       10.64     32.61 o   0.72454
   9   9   3       63.32       63.32     79.57 o   0.76667
  10   9   3     1494.95     1494.95    386.65 o   0.81034
  11   9   3       27.96       27.96     52.88 o   0.85530
  12   9   3      154.55      154.55    124.32 o   0.90137
  13   9   3       79.26       79.26     89.03 o   0.94838
 -13  10   3     1163.61     1163.61    341.12 o   0.79685
 -12  10   3       41.37       41.37     64.32 o   0.75637
 -11  10   3        8.12        8.12     28.49 o   0.71781
 -10  10   3      528.38      528.38    229.87 o   0.68149
  -9  10   3       24.96       24.96     49.96 o   0.64781
  -8  10   3        4.59        4.59     21.42 o   0.61718
  -7  10   3     7835.54     7835.54    885.19 o   0.59008
  -6  10   3     2709.62     2709.62    520.54 o   0.56702
  -5  10   3    78923.69    78923.69   2809.34 o   0.54850
  -4  10   3     7791.76     7791.76    882.71 o   0.53501
  -3  10   3        6.11        6.11     24.73 o   0.52693
  -2  10   3     7067.48     7067.48    840.68 o   0.52450
  -1  10   3     1797.42     1797.42    423.96 o   0.52781
   0  10   3      471.70      471.70    217.19 o   0.53675
   1  10   3     5830.66     5830.66    763.59 o   0.55104
   2  10   3     5837.69     5837.69    764.05 o   0.57028
   3  10   3    11669.19    11669.19   1080.24 o   0.59400
   4  10   3     1155.38     1155.38    339.91 o   0.62167
   5  10   3      971.75      971.75    311.73 o   0.65281
   6  10   3        1.41        1.41     11.89 o   0.68693
   7  10   3       29.90       29.90     54.69 o   0.72361
   8  10   3      412.47      412.47    203.09 o   0.76249
   9  10   3      425.60      425.60    206.30 o   0.80324
  10  10   3      169.97      169.97    130.37 o   0.84560
  11  10   3      254.24      254.24    159.45 o   0.88933
  12  10   3      164.57      164.57    128.29 o   0.93425
  13  10   3      497.66      497.66    223.08 o   0.98018
 -13  11   3     3333.74     3333.74    577.39 o   0.82189
 -12  11   3     5604.37     5604.37    748.62 o   0.78333
 -11  11   3     2404.79     2404.79    490.39 o   0.74683
 -10  11   3      161.94      161.94    127.26 o   0.71268
  -9  11   3     2160.46     2160.46    464.81 o   0.68126
  -8  11   3      127.08      127.08    112.73 o   0.65295
  -7  11   3    21867.49    21867.49   1478.77 o   0.62818
  -6  11   3        0.57        0.57      7.52 o   0.60738
  -5  11   3     7399.15     7399.15    860.18 o   0.59097
  -4  11   3      982.44      982.44    313.44 o   0.57932
  -3  11   3    20540.06    20540.06   1433.18 o   0.57272
  -2  11   3     1552.20     1552.20    393.98 o   0.57135
  -1  11   3    30608.17    30608.17   1749.52 o   0.57524
   0  11   3    15552.21    15552.21   1247.08 o   0.58429
   1  11   3      514.12      514.12    226.74 o   0.59827
   2  11   3     2717.60     2717.60    521.31 o   0.61683
   3  11   3    18998.90    18998.90   1378.36 o   0.63959
   4  11   3      152.53      152.53    123.50 o   0.66611
   5  11   3      754.28      754.28    274.64 o   0.69596
   6  11   3      211.39      211.39    145.39 o   0.72874
   7  11   3      786.99      786.99    280.53 o   0.76406
   8  11   3     5928.95     5928.95    770.00 o   0.80159
   9  11   3        1.58        1.58     12.58 o   0.84103
  10  11   3      985.45      985.45    313.92 o   0.88213
  11  11   3       29.33       29.33     54.16 o   0.92467
  12  11   3        3.80        3.80     19.50 o   0.96845
  13  11   3       65.82       65.82     81.13 o   1.01332
 -13  12   3      124.80      124.80    111.71 o   0.84898
 -12  12   3     2035.00     2035.00    451.11 o   0.81231
 -11  12   3     7955.36     7955.36    891.93 o   0.77780
 -10  12   3      470.89      470.89    217.00 o   0.74574
  -9  12   3     1538.40     1538.40    392.22 o   0.71645
  -8  12   3     3552.51     3552.51    596.03 o   0.69030
  -7  12   3      121.40      121.40    110.18 o   0.66766
  -6  12   3       83.72       83.72     91.50 o   0.64888
  -5  12   3     5496.39     5496.39    741.38 o   0.63432
  -4  12   3    12955.03    12955.03   1138.20 o   0.62427
  -3  12   3    36630.24    36630.24   1913.90 o   0.61894
  -2  12   3    17491.36    17491.36   1322.55 o   0.61847
  -1  12   3       20.54       20.54     45.32 o   0.62285
   0  12   3     1048.53     1048.53    323.81 o   0.63200
   1  12   3     1277.37     1277.37    357.40 o   0.64570
   2  12   3      310.87      310.87    176.32 o   0.66368
   3  12   3     6286.60     6286.60    792.88 o   0.68560
   4  12   3     1949.45     1949.45    441.53 o   0.71110
   5  12   3       98.07       98.07     99.03 o   0.73980
   6  12   3     2524.15     2524.15    502.41 o   0.77135
   7  12   3      330.51      330.51    181.80 o   0.80541
   8  12   3     1880.69     1880.69    433.67 o   0.84168
   9  12   3      409.45      409.45    202.35 o   0.87988
  10  12   3      411.64      411.64    202.89 o   0.91978
  11  12   3      157.06      157.06    125.32 o   0.96117
  12  12   3      141.55      141.55    118.98 o   1.00385
  13  12   3      203.05      203.05    142.49 o   1.04767
 -13  13   3      696.10      696.10    263.84 o   0.87793
 -12  13   3     8609.78     8609.78    927.89 o   0.84310
 -11  13   3      158.66      158.66    125.96 o   0.81051
 -10  13   3    11816.75    11816.75   1087.05 o   0.78042
  -9  13   3     3575.58     3575.58    597.96 o   0.75314
  -8  13   3     1362.96     1362.96    369.18 o   0.72898
  -7  13   3      237.85      237.85    154.22 o   0.70827
  -6  13   3      476.52      476.52    218.29 o   0.69131
  -5  13   3     5589.13     5589.13    747.60 o   0.67838
  -4  13   3    10071.07    10071.07   1003.55 o   0.66973
  -3  13   3     2414.72     2414.72    491.40 o   0.66550
  -2  13   3     1514.04     1514.04    389.11 o   0.66580
  -1  13   3       74.62       74.62     86.38 o   0.67061
   0  13   3      671.74      671.74    259.18 o   0.67983
   1  13   3    28793.30    28793.30   1696.86 o   0.69330
   2  13   3     3549.70     3549.70    595.79 o   0.71077
   3  13   3     4175.30     4175.30    646.17 o   0.73195
   4  13   3      226.58      226.58    150.53 o   0.75653
   5  13   3     1400.89     1400.89    374.28 o   0.78420
   6  13   3      461.73      461.73    214.88 o   0.81463
   7  13   3       87.83       87.83     93.72 o   0.84753
   8  13   3      658.64      658.64    256.64 o   0.88263
   9  13   3      669.85      669.85    258.81 o   0.91967
  10  13   3      471.47      471.47    217.13 o   0.95842
  11  13   3        9.52        9.52     30.85 o   0.99870
  12  13   3      692.49      692.49    263.15 o   1.04031
  13  13   3      352.33      352.33    187.71 o   1.08311
 -13  14   3     2931.85     2931.85    541.47 o   0.90856
 -12  14   3      651.61      651.61    255.27 o   0.87551
 -11  14   3     2548.14     2548.14    504.79 o   0.84475
 -10  14   3      746.68      746.68    273.25 o   0.81653
  -9  14   3    12002.30    12002.30   1095.55 o   0.79111
  -8  14   3      561.66      561.66    236.99 o   0.76879
  -7  14   3      162.40      162.40    127.44 o   0.74983
  -6  14   3      100.74      100.74    100.37 o   0.73450
  -5  14   3       28.32       28.32     53.22 o   0.72303
  -4  14   3     4514.53     4514.53    671.90 o   0.71560
  -3  14   3     2475.13     2475.13    497.51 o   0.71234
  -2  14   3    15771.35    15771.35   1255.84 o   0.71330
  -1  14   3     7865.22     7865.22    886.86 o   0.71848
   0  14   3    12530.69    12530.69   1119.41 o   0.72777
   1  14   3     7939.77     7939.77    891.05 o   0.74103
   2  14   3        9.88        9.88     31.44 o   0.75805
   3  14   3     1782.78     1782.78    422.23 o   0.77857
   4  14   3     1805.27     1805.27    424.88 o   0.80234
   5  14   3     3132.94     3132.94    559.73 o   0.82907
   6  14   3      558.86      558.86    236.40 o   0.85848
   7  14   3      569.71      569.71    238.69 o   0.89032
   8  14   3      112.34      112.34    105.99 o   0.92432
   9  14   3       12.91       12.91     35.93 o   0.96026
  10  14   3        2.42        2.42     15.55 o   0.99793
  11  14   3       17.27       17.27     41.56 o   1.03715
  12  14   3      281.44      281.44    167.76 o   1.07773
  13  14   3       61.25       61.25     78.26 o   1.11954
 -13  15   3      278.59      278.59    166.91 o   0.94070
 -12  15   3     7098.39     7098.39    842.52 o   0.90936
 -11  15   3     2304.74     2304.74    480.08 o   0.88034
 -10  15   3     4426.26     4426.26    665.30 o   0.85387
  -9  15   3      245.76      245.76    156.77 o   0.83020
  -8  15   3     7971.49     7971.49    892.83 o   0.80956
  -7  15   3      836.30      836.30    289.19 o   0.79220
  -6  15   3     2667.57     2667.57    516.48 o   0.77834
  -5  15   3      461.81      461.81    214.90 o   0.76816
  -4  15   3     2234.86     2234.86    472.74 o   0.76181
  -3  15   3     2776.06     2776.06    526.88 o   0.75940
  -2  15   3     1505.96     1505.96    388.07 o   0.76095
  -1  15   3       20.52       20.52     45.30 o   0.76644
   0  15   3     1781.52     1781.52    422.08 o   0.77580
   1  15   3     3193.98     3193.98    565.15 o   0.78887
   2  15   3        6.80        6.80     26.08 o   0.80548
   3  15   3     1665.77     1665.77    408.14 o   0.82542
   4  15   3     1216.88     1216.88    348.84 o   0.84846
   5  15   3     4969.62     4969.62    704.96 o   0.87434
   6  15   3      504.74      504.74    224.66 o   0.90282
   7  15   3     1203.73     1203.73    346.95 o   0.93367
   8  15   3       60.33       60.33     77.67 o   0.96666
   9  15   3      129.11      129.11    113.62 o   1.00157
  10  15   3      165.35      165.35    128.59 o   1.03822
  11  15   3        0.00        0.00      0.34 o   1.07642
  12  15   3      103.87      103.87    101.92 o   1.11602
  13  15   3        8.84        8.84     29.73 o   1.15687
 -13 -15   4        0.02        0.02      1.58 o   1.06739
 -12 -15   4       23.75       23.75     48.73 o   1.02606
 -11 -15   4      141.78      141.78    119.07 o   0.98606
 -10 -15   4        1.83        1.83     13.55 o   0.94755
  -9 -15   4     4818.64     4818.64    694.16 o   0.91072
  -8 -15   4     1426.59     1426.59    377.70 o   0.87580
  -7 -15   4     3110.04     3110.04    557.68 o   0.84301
  -6 -15   4      324.07      324.07    180.02 o   0.81261
  -5 -15   4      128.54      128.54    113.38 o   0.78488
  -4 -15   4     4103.26     4103.26    640.57 o   0.76012
  -3 -15   4     3044.48     3044.48    551.77 o   0.73861
  -2 -15   4      479.80      479.80    219.04 o   0.72066
  -1 -15   4     2818.08     2818.08    530.86 o   0.70653
   0 -15   4      417.80      417.80    204.40 o   0.69646
   1 -15   4    20647.77    20647.77   1436.93 o   0.69062
   2 -15   4     2065.17     2065.17    454.44 o   0.68912
   3 -15   4      763.30      763.30    276.28 o   0.69199
   4 -15   4     2045.66     2045.66    452.29 o   0.69918
   5 -15   4     1882.81     1882.81    433.91 o   0.71056
   6 -15   4      127.60      127.60    112.96 o   0.72592
   7 -15   4     1109.12     1109.12    333.03 o   0.74502
   8 -15   4      629.88      629.88    250.97 o   0.76758
   9 -15   4        2.27        2.27     15.07 o   0.79331
  10 -15   4     7490.27     7490.27    865.46 o   0.82191
  11 -15   4       27.26       27.26     52.21 o   0.85310
  12 -15   4        0.26        0.26      5.10 o   0.88659
  13 -15   4     1059.00     1059.00    325.42 o   0.92213
 -13 -14   4       45.91       45.91     67.76 o   1.03098
 -12 -14   4      100.31      100.31    100.16 o   0.98862
 -11 -14   4      472.24      472.24    217.31 o   0.94756
 -10 -14   4      249.09      249.09    157.83 o   0.90796
  -9 -14   4      642.40      642.40    253.46 o   0.87003
  -8 -14   4      367.52      367.52    191.71 o   0.83399
  -7 -14   4      655.30      655.30    255.99 o   0.80010
  -6 -14   4      861.33      861.33    293.48 o   0.76864
  -5 -14   4      195.59      195.59    139.85 o   0.73993
  -4 -14   4        9.30        9.30     30.50 o   0.71429
  -3 -14   4      101.54      101.54    100.77 o   0.69207
  -2 -14   4      919.53      919.53    303.24 o   0.67361
  -1 -14   4     4000.43     4000.43    632.49 o   0.65922
   0 -14   4      134.95      134.95    116.17 o   0.64917
   1 -14   4     2788.84     2788.84    528.09 o   0.64366
   2 -14   4     3371.30     3371.30    580.63 o   0.64282
   3 -14   4     1552.88     1552.88    394.07 o   0.64666
   4 -14   4     5095.36     5095.36    713.82 o   0.65509
   5 -14   4    10183.88    10183.88   1009.15 o   0.66795
   6 -14   4      127.97      127.97    113.12 o   0.68499
   7 -14   4        1.10        1.10     10.51 o   0.70589
   8 -14   4      767.38      767.38    277.02 o   0.73034
   9 -14   4      669.76      669.76    258.80 o   0.75799
  10 -14   4      745.72      745.72    273.08 o   0.78849
  11 -14   4       52.19       52.19     72.24 o   0.82154
  12 -14   4       16.90       16.90     41.11 o   0.85684
  13 -14   4     1494.67     1494.67    386.61 o   0.89412
 -13 -13   4      179.30      179.30    133.90 o   0.99561
 -12 -13   4       55.38       55.38     74.41 o   0.95220
 -11 -13   4      112.24      112.24    105.95 o   0.91003
 -10 -13   4     2311.35     2311.35    480.77 o   0.86929
  -9 -13   4     1328.44     1328.44    364.48 o   0.83018
  -8 -13   4      109.76      109.76    104.77 o   0.79295
  -7 -13   4     6339.11     6339.11    796.19 o   0.75787
  -6 -13   4      572.06      572.06    239.18 o   0.72526
  -5 -13   4    10463.89    10463.89   1022.93 o   0.69547
  -4 -13   4     4285.65     4285.65    654.65 o   0.66886
  -3 -13   4      238.01      238.01    154.28 o   0.64584
  -2 -13   4      902.67      902.67    300.45 o   0.62680
  -1 -13   4      317.23      317.23    178.11 o   0.61211
   0 -13   4    24207.45    24207.45   1555.87 o   0.60208
   1 -13   4     7680.65     7680.65    876.39 o   0.59697
   2 -13   4      997.12      997.12    315.77 o   0.59688
   3 -13   4    28519.80    28519.80   1688.78 o   0.60183
   4 -13   4        0.12        0.12      3.47 o   0.61169
   5 -13   4     9980.75     9980.75    999.04 o   0.62623
   6 -13   4        0.34        0.34      5.79 o   0.64513
   7 -13   4      362.60      362.60    190.42 o   0.66802
   8 -13   4     1706.00     1706.00    413.04 o   0.69451
   9 -13   4     1505.61     1505.61    388.02 o   0.72420
  10 -13   4     3301.37     3301.37    574.58 o   0.75672
  11 -13   4      841.35      841.35    290.06 o   0.79172
  12 -13   4      257.28      257.28    160.40 o   0.82889
  13 -13   4     2370.12     2370.12    486.84 o   0.86793
 -13 -12   4     1175.74     1175.74    342.89 o   0.96140
 -12 -12   4     2197.82     2197.82    468.81 o   0.91690
 -11 -12   4      125.16      125.16    111.88 o   0.87359
 -10 -12   4     1079.98     1079.98    328.63 o   0.83166
  -9 -12   4        0.12        0.12      3.40 o   0.79131
  -8 -12   4       32.45       32.45     56.97 o   0.75281
  -7 -12   4      729.08      729.08    270.01 o   0.71646
  -6 -12   4     3158.36     3158.36    561.99 o   0.68259
  -5 -12   4     5776.10     5776.10    760.01 o   0.65160
  -4 -12   4     2700.73     2700.73    519.69 o   0.62391
  -3 -12   4      416.10      416.10    203.99 o   0.59998
  -2 -12   4     1013.71     1013.71    318.39 o   0.58028
  -1 -12   4    37828.39    37828.39   1944.95 o   0.56525
   0 -12   4     8273.80     8273.80    909.60 o   0.55527
   1 -12   4    17865.37    17865.37   1336.61 o   0.55061
   2 -12   4    10199.78    10199.78   1009.94 o   0.55140
   3 -12   4    12592.94    12592.94   1122.18 o   0.55764
   4 -12   4    18399.19    18399.19   1356.44 o   0.56913
   5 -12   4      802.56      802.56    283.30 o   0.58556
   6 -12   4     6122.41     6122.41    782.46 o   0.60654
   7 -12   4     1039.81     1039.81    322.46 o   0.63162
   8 -12   4    11937.20    11937.20   1092.57 o   0.66031
   9 -12   4     1958.67     1958.67    442.57 o   0.69219
  10 -12   4     3078.78     3078.78    554.87 o   0.72682
  11 -12   4     1760.27     1760.27    419.56 o   0.76383
  12 -12   4      106.44      106.44    103.17 o   0.80290
  13 -12   4        0.02        0.02      1.46 o   0.84374
 -13 -11   4       13.32       13.32     36.50 o   0.92848
 -12 -11   4     1491.09     1491.09    386.15 o   0.88288
 -11 -11   4       21.47       21.47     46.33 o   0.83840
 -10 -11   4     1246.34     1246.34    353.04 o   0.79522
  -9 -11   4      711.06      711.06    266.66 o   0.75358
  -8 -11   4     4372.29     4372.29    661.23 o   0.71373
  -7 -11   4     2367.19     2367.19    486.54 o   0.67600
  -6 -11   4      312.28      312.28    176.71 o   0.64076
  -5 -11   4    29290.80    29290.80   1711.46 o   0.60845
  -4 -11   4     6143.98     6143.98    783.84 o   0.57955
  -3 -11   4    10724.09    10724.09   1035.57 o   0.55459
  -2 -11   4     1042.33     1042.33    322.85 o   0.53414
  -1 -11   4      694.99      694.99    263.63 o   0.51872
   0 -11   4     3848.09     3848.09    620.33 o   0.50878
   1 -11   4       81.46       81.46     90.26 o   0.50467
   2 -11   4      572.44      572.44    239.26 o   0.50651
   3 -11   4     4533.78     4533.78    673.33 o   0.51424
   4 -11   4     4350.60     4350.60    659.59 o   0.52761
   5 -11   4     8345.89     8345.89    913.56 o   0.54620
   6 -11   4       62.12       62.12     78.82 o   0.56950
   7 -11   4     2010.33     2010.33    448.37 o   0.59695
   8 -11   4     2895.10     2895.10    538.06 o   0.62802
   9 -11   4      526.40      526.40    229.43 o   0.66220
  10 -11   4       31.86       31.86     56.45 o   0.69902
  11 -11   4      216.37      216.37    147.10 o   0.73810
  12 -11   4     7985.83     7985.83    893.63 o   0.77909
  13 -11   4     3827.48     3827.48    618.67 o   0.82170
 -13 -10   4      156.73      156.73    125.19 o   0.89698
 -12 -10   4      968.47      968.47    311.20 o   0.85027
 -11 -10   4      783.63      783.63    279.93 o   0.80460
 -10 -10   4      430.16      430.16    207.40 o   0.76015
  -9 -10   4       48.15       48.15     69.39 o   0.71715
  -8 -10   4      472.77      472.77    217.43 o   0.67589
  -7 -10   4      803.01      803.01    283.37 o   0.63669
  -6 -10   4      510.21      510.21    225.88 o   0.59996
  -5 -10   4    12335.00    12335.00   1110.63 o   0.56619
  -4 -10   4        3.34        3.34     18.29 o   0.53592
  -3 -10   4        0.18        0.18      4.29 o   0.50980
  -2 -10   4      133.44      133.44    115.51 o   0.48847
  -1 -10   4    12301.57    12301.57   1109.12 o   0.47260
   0 -10   4    12108.80    12108.80   1100.40 o   0.46274
   1 -10   4    55230.76    55230.76   2350.12 o   0.45928
   2 -10   4      686.67      686.67    262.04 o   0.46237
   3 -10   4     6528.10     6528.10    807.97 o   0.47187
   4 -10   4     7057.54     7057.54    840.09 o   0.48741
   5 -10   4    10551.55    10551.55   1027.21 o   0.50844
   6 -10   4     1195.97     1195.97    345.83 o   0.53431
   7 -10   4     1764.28     1764.28    420.03 o   0.56435
   8 -10   4     4833.03     4833.03    695.20 o   0.59794
   9 -10   4     2014.94     2014.94    448.88 o   0.63451
  10 -10   4        8.84        8.84     29.74 o   0.67358
  11 -10   4      494.99      494.99    222.48 o   0.71474
  12 -10   4     1126.97     1126.97    335.70 o   0.75764
  13 -10   4      131.24      131.24    114.56 o   0.80202
 -13  -9   4     2620.39     2620.39    511.90 o   0.86706
 -12  -9   4      106.07      106.07    102.99 o   0.81925
 -11  -9   4      641.48      641.48    253.27 o   0.77238
 -10  -9   4      442.89      442.89    210.45 o   0.72664
  -9  -9   4     1771.28     1771.28    420.87 o   0.68225
  -8  -9   4      275.44      275.44    165.96 o   0.63950
  -7  -9   4     9618.90     9618.90    980.76 o   0.59874
  -6  -9   4     3726.42     3726.42    610.44 o   0.56041
  -5  -9   4     6050.01     6050.01    777.82 o   0.52503
  -4  -9   4     3034.39     3034.39    550.85 o   0.49323
  -3  -9   4     1514.39     1514.39    389.15 o   0.46577
  -2  -9   4     6394.94     6394.94    799.68 o   0.44344
  -1  -9   4    28522.82    28522.82   1688.87 o   0.42704
   0  -9   4    38898.71    38898.71   1972.28 o   0.41728
   1  -9   4    30088.81    30088.81   1734.61 o   0.41463
   2  -9   4     4110.42     4110.42    641.13 o   0.41922
   3  -9   4    15668.30    15668.30   1251.73 o   0.43081
   4  -9   4      476.10      476.10    218.20 o   0.44888
   5  -9   4     1425.33     1425.33    377.54 o   0.47267
   6  -9   4    42229.39    42229.39   2054.98 o   0.50137
   7  -9   4     6976.61     6976.61    835.26 o   0.53419
   8  -9   4       78.03       78.03     88.33 o   0.57043
   9  -9   4    11374.96    11374.96   1066.53 o   0.60946
  10  -9   4     5590.30     5590.30    747.68 o   0.65079
  11  -9   4      680.29      680.29    260.82 o   0.69401
  12  -9   4     7320.43     7320.43    855.59 o   0.73879
  13  -9   4        4.67        4.67     21.62 o   0.78485
 -13  -8   4      314.19      314.19    177.25 o   0.83890
 -12  -8   4     9636.03     9636.03    981.63 o   0.79000
 -11  -8   4       55.35       55.35     74.40 o   0.74195
 -10  -8   4      456.00      456.00    213.54 o   0.69491
  -9  -8   4      124.54      124.54    111.60 o   0.64911
  -8  -8   4     3600.19     3600.19    600.02 o   0.60484
  -7  -8   4     4682.46     4682.46    684.29 o   0.56244
  -6  -8   4     1794.16     1794.16    423.57 o   0.52238
  -5  -8   4       45.02       45.02     67.09 o   0.48525
  -4  -8   4     6033.36     6033.36    776.75 o   0.45175
  -3  -8   4    25614.45    25614.45   1600.45 o   0.42275
  -2  -8   4     1310.40     1310.40    362.00 o   0.39924
  -1  -8   4    18792.90    18792.90   1370.87 o   0.38223
   0  -8   4    74153.48    74153.48   2723.11 o   0.37262
   1  -8   4    15854.06    15854.06   1259.13 o   0.37097
   2  -8   4      776.74      776.74    278.70 o   0.37740
   3  -8   4    30899.49    30899.49   1757.83 o   0.39149
   4  -8   4      616.61      616.61    248.32 o   0.41248
   5  -8   4     4502.89     4502.89    671.04 o   0.43937
   6  -8   4    16801.16    16801.16   1296.19 o   0.47115
   7  -8   4    25616.01    25616.01   1600.50 o   0.50691
   8  -8   4     2598.51     2598.51    509.76 o   0.54586
   9  -8   4     2762.74     2762.74    525.62 o   0.58737
  10  -8   4     2226.00     2226.00    471.80 o   0.63093
  11  -8   4       69.88       69.88     83.59 o   0.67615
  12  -8   4        0.77        0.77      8.78 o   0.72271
  13  -8   4     4423.03     4423.03    665.06 o   0.77037
 -13  -7   4     1442.68     1442.68    379.83 o   0.81267
 -12  -7   4     2833.79     2833.79    532.33 o   0.76274
 -11  -7   4     2460.04     2460.04    495.99 o   0.71354
 -10  -7   4      142.06      142.06    119.19 o   0.66523
  -9  -7   4    12518.63    12518.63   1118.87 o   0.61803
  -8  -7   4        4.88        4.88     22.09 o   0.57221
  -7  -7   4    29974.32    29974.32   1731.31 o   0.52812
  -6  -7   4      102.64      102.64    101.31 o   0.48625
  -5  -7   4     3544.97     3544.97    595.40 o   0.44721
  -4  -7   4      333.64      333.64    182.66 o   0.41182
  -3  -7   4     7082.20     7082.20    841.56 o   0.38108
  -2  -7   4     1072.51     1072.51    327.49 o   0.35620
  -1  -7   4     7382.67     7382.67    859.22 o   0.33848
   0  -7   4   150170.00   150170.00   3875.18 o   0.32908
   1  -7   4    45690.33    45690.33   2137.53 o   0.32871
   2  -7   4     1941.58     1941.58    440.63 o   0.33740
   3  -7   4     9814.24     9814.24    990.67 o   0.35449
   4  -7   4     1560.45     1560.45    395.03 o   0.37884
   5  -7   4      807.60      807.60    284.18 o   0.40915
   6  -7   4      385.67      385.67    196.39 o   0.44421
   7  -7   4     2249.97     2249.97    474.34 o   0.48299
   8  -7   4    16600.21    16600.21   1288.42 o   0.52466
   9  -7   4     9729.88     9729.88    986.40 o   0.56858
  10  -7   4    22972.87    22972.87   1515.68 o   0.61428
  11  -7   4     7482.56     7482.56    865.02 o   0.66138
  12  -7   4     1447.09     1447.09    380.41 o   0.70960
  13  -7   4      200.77      200.77    141.69 o   0.75874
 -13  -6   4     4980.91     4980.91    705.76 o   0.78857
 -12  -6   4     1108.85     1108.85    332.99 o   0.73767
 -11  -6   4      575.18      575.18    239.83 o   0.68739
 -10  -6   4     2829.50     2829.50    531.93 o   0.63787
  -9  -6   4     2239.95     2239.95    473.28 o   0.58932
  -8  -6   4     7541.01     7541.01    868.39 o   0.54198
  -7  -6   4     1557.59     1557.59    394.66 o   0.49620
  -6  -6   4     2542.53     2542.53    504.23 o   0.45246
  -5  -6   4      507.75      507.75    225.33 o   0.41142
  -4  -6   4     1721.63     1721.63    414.93 o   0.37395
  -3  -6   4      226.39      226.39    150.46 o   0.34124
  -2  -6   4    11107.62    11107.62   1053.93 o   0.31478
  -1  -6   4    12453.22    12453.22   1115.94 o   0.29624
   0  -6   4     8889.67     8889.67    942.85 o   0.28717
   1  -6   4    72758.95    72758.95   2697.39 o   0.28845
   2  -6   4   149163.42   149163.42   3862.17 o   0.29996
   3  -6   4     2003.51     2003.51    447.61 o   0.32059
   4  -6   4     1001.49     1001.49    316.46 o   0.34874
   5  -6   4    33951.84    33951.84   1842.60 o   0.38274
   6  -6   4      200.64      200.64    141.65 o   0.42118
   7  -6   4    14002.76    14002.76   1183.33 o   0.46295
   8  -6   4       12.20       12.20     34.93 o   0.50724
   9  -6   4    15485.59    15485.59   1244.41 o   0.55344
  10  -6   4     7184.17     7184.17    847.59 o   0.60111
  11  -6   4     4302.92     4302.92    655.97 o   0.64992
  12  -6   4     2843.31     2843.31    533.23 o   0.69964
  13  -6   4     1075.38     1075.38    327.93 o   0.75009
 -13  -5   4      385.09      385.09    196.24 o   0.76680
 -12  -5   4     8604.28     8604.28    927.59 o   0.71504
 -11  -5   4      526.63      526.63    229.48 o   0.66378
 -10  -5   4    18829.91    18829.91   1372.22 o   0.61316
  -9  -5   4     6005.12     6005.12    774.93 o   0.56334
  -8  -5   4     3085.79     3085.79    555.50 o   0.51457
  -7  -5   4     8451.75     8451.75    919.33 o   0.46716
  -6  -5   4     1794.57     1794.57    423.62 o   0.42158
  -5  -5   4    67702.45    67702.45   2601.97 o   0.37849
  -4  -5   4     4434.93     4434.93    665.95 o   0.33884
  -3  -5   4    40140.70    40140.70   2003.51 o   0.30398
  -2  -5   4    98190.56    98190.56   3133.54 o   0.27572
  -1  -5   4    56373.31    56373.31   2374.31 o   0.25628
   0  -5   4   407143.69   407143.69   6380.78 o   0.24772
   1  -5   4    36607.11    36607.11   1913.30 o   0.25117
   2  -5   4    91613.38    91613.38   3026.77 o   0.26616
   3  -5   4     2244.20     2244.20    473.73 o   0.29091
   4  -5   4    27289.95    27289.95   1651.97 o   0.32318
   5  -5   4    38711.23    38711.23   1967.52 o   0.36097
   6  -5   4       28.44       28.44     53.33 o   0.40272
   7  -5   4     3045.51     3045.51    551.86 o   0.44733
   8  -5   4    22854.42    22854.42   1511.77 o   0.49401
   9  -5   4     4370.27     4370.27    661.08 o   0.54225
  10  -5   4     5944.48     5944.48    771.00 o   0.59165
  11  -5   4     6533.37     6533.37    808.29 o   0.64195
  12  -5   4     1654.92     1654.92    406.81 o   0.69295
  13  -5   4     1813.79     1813.79    425.89 o   0.74451
 -13  -4   4       86.64       86.64     93.08 o   0.74756
 -12  -4   4      631.17      631.17    251.23 o   0.69507
 -11  -4   4     1417.30     1417.30    376.47 o   0.64298
 -10  -4   4    10783.94    10783.94   1038.46 o   0.59141
  -9  -4   4    10171.57    10171.57   1008.54 o   0.54050
  -8  -4   4     3212.11     3212.11    566.75 o   0.49046
  -7  -4   4    22820.62    22820.62   1510.65 o   0.44158
  -6  -4   4    31861.39    31861.39   1784.98 o   0.39429
  -5  -4   4     1660.80     1660.80    407.53 o   0.34924
  -4  -4   4     2122.51     2122.51    460.71 o   0.30743
  -3  -4   4     1027.46     1027.46    320.54 o   0.27034
  -2  -4   4   157769.61   157769.61   3972.02 o   0.24018
  -1  -4   4    25883.02    25883.02   1608.82 o   0.21983
   0  -4   4    24192.79    24192.79   1555.40 o   0.21212
   1  -4   4      402.34      402.34    200.59 o   0.21839
   2  -4   4    25864.09    25864.09   1608.23 o   0.23755
   3  -4   4    24606.34    24606.34   1568.64 o   0.26683
   4  -4   4    63133.43    63133.43   2512.64 o   0.30332
   5  -4   4    14922.40    14922.40   1221.57 o   0.34472
   6  -4   4     1702.02     1702.02    412.56 o   0.38949
   7  -4   4    36070.70    36070.70   1899.23 o   0.43658
   8  -4   4    10027.91    10027.91   1001.39 o   0.48532
   9  -4   4      135.27      135.27    116.31 o   0.53525
  10  -4   4     6456.04     6456.04    803.49 o   0.58608
  11  -4   4      606.85      606.85    246.34 o   0.63759
  12  -4   4      136.17      136.17    116.69 o   0.68963
  13  -4   4      129.62      129.62    113.85 o   0.74208
 -13  -3   4     2126.01     2126.01    461.09 o   0.73105
 -12  -3   4     1730.58     1730.58    416.00 o   0.67800
 -11  -3   4     2139.49     2139.49    462.55 o   0.62528
 -10  -3   4      662.17      662.17    257.33 o   0.57298
  -9  -3   4     3414.21     3414.21    584.31 o   0.52121
  -8  -3   4    55953.50    55953.50   2365.45 o   0.47016
  -7  -3   4     1707.16     1707.16    413.18 o   0.42009
  -6  -3   4       41.56       41.56     64.46 o   0.37139
  -5  -3   4    87813.78    87813.78   2963.34 o   0.32468
  -4  -3   4    60656.20    60656.20   2462.85 o   0.28096
  -3  -3   4     2158.49     2158.49    464.60 o   0.24185
  -2  -3   4    80432.24    80432.24   2836.06 o   0.20994
  -1  -3   4    66440.85    66440.85   2577.61 o   0.18893
   0  -3   4   120518.20   120518.20   3471.57 o   0.18261
   1  -3   4   117033.94   117033.94   3421.02 o   0.19243
   2  -3   4   151548.83   151548.83   3892.93 o   0.21621
   3  -3   4     7668.00     7668.00    875.67 o   0.25000
   4  -3   4    17015.65    17015.65   1304.44 o   0.29031
   5  -3   4    75791.03    75791.03   2753.02 o   0.33481
   6  -3   4     6007.60     6007.60    775.09 o   0.38203
   7  -3   4    20218.91    20218.91   1421.93 o   0.43108
   8  -3   4     7898.26     7898.26    888.72 o   0.48140
   9  -3   4       40.56       40.56     63.69 o   0.53262
  10  -3   4       35.34       35.34     59.45 o   0.58452
  11  -3   4     4386.79     4386.79    662.33 o   0.63693
  12  -3   4     2730.17     2730.17    522.51 o   0.68973
  13  -3   4     1031.05     1031.05    321.10 o   0.74284
 -13  -2   4     3717.56     3717.56    609.72 o   0.71746
 -12  -2   4      859.36      859.36    293.15 o   0.66407
 -11  -2   4      333.51      333.51    182.62 o   0.61095
 -10  -2   4    18220.58    18220.58   1349.84 o   0.55818
  -9  -2   4    18186.62    18186.62   1348.58 o   0.50587
  -8  -2   4       37.49       37.49     61.23 o   0.45417
  -7  -2   4     5197.69     5197.69    720.95 o   0.40333
  -6  -2   4     1189.41     1189.41    344.88 o   0.35372
  -5  -2   4      449.43      449.43    212.00 o   0.30592
  -4  -2   4      275.62      275.62    166.02 o   0.26094
  -3  -2   4    10562.14    10562.14   1027.72 o   0.22051
  -2  -2   4   499071.00   499071.00   7064.50 o   0.18759
  -1  -2   4    18722.22    18722.22   1368.29 o   0.16671
   0  -2   4    53675.82    53675.82   2316.80 o   0.16256
   1  -2   4    64441.51    64441.51   2538.53 o   0.17633
   2  -2   4    22335.01    22335.01   1494.49 o   0.20443
   3  -2   4    17423.16    17423.16   1319.97 o   0.24192
   4  -2   4        1.87        1.87     13.66 o   0.28511
   5  -2   4        5.28        5.28     22.99 o   0.33179
   6  -2   4     2540.78     2540.78    504.06 o   0.38068
   7  -2   4      627.99      627.99    250.60 o   0.43102
   8  -2   4     6641.35     6641.35    814.95 o   0.48237
   9  -2   4     5543.74     5543.74    744.56 o   0.53442
  10  -2   4     2442.42     2442.42    494.21 o   0.58700
  11  -2   4      503.27      503.27    224.34 o   0.63997
  12  -2   4      155.01      155.01    124.50 o   0.69325
  13  -2   4       98.91       98.91     99.45 o   0.74676
 -13  -1   4     1878.96     1878.96    433.47 o   0.70696
 -12  -1   4     7587.97     7587.97    871.09 o   0.65346
 -11  -1   4     7129.80     7129.80    844.38 o   0.60022
 -10  -1   4     7105.45     7105.45    842.94 o   0.54731
  -9  -1   4    19978.84    19978.84   1413.47 o   0.49484
  -8  -1   4      199.49      199.49    141.24 o   0.44297
  -7  -1   4     2732.11     2732.11    522.70 o   0.39193
  -6  -1   4    63863.86    63863.86   2527.13 o   0.34210
  -5  -1   4      765.77      765.77    276.73 o   0.29408
  -4  -1   4    43143.48    43143.48   2077.10 o   0.24893
  -3  -1   4     1961.12     1961.12    442.85 o   0.20853
  -2  -1   4   103717.98   103717.98   3220.53 o   0.17616
  -1  -1   4     6718.87     6718.87    819.69 o   0.15690
   0  -1   4    28142.70    28142.70   1677.58 o   0.15567
   1  -1   4   114452.43   114452.43   3383.08 o   0.17286
   2  -1   4    13262.51    13262.51   1151.63 o   0.20387
   3  -1   4    80956.43    80956.43   2845.28 o   0.24347
   4  -1   4   260323.53   260323.53   5102.19 o   0.28814
   5  -1   4       95.48       95.48     97.71 o   0.33586
   6  -1   4      966.54      966.54    310.89 o   0.38551
   7  -1   4     1013.18     1013.18    318.31 o   0.43642
   8  -1   4        7.12        7.12     26.68 o   0.48820
   9  -1   4      240.47      240.47    155.07 o   0.54060
  10  -1   4      445.87      445.87    211.16 o   0.59346
  11  -1   4      200.00      200.00    141.42 o   0.64666
  12  -1   4      226.77      226.77    150.59 o   0.70013
  13  -1   4      606.22      606.22    246.21 o   0.75380
 -13   0   4      248.12      248.12    157.52 o   0.69968
 -12   0   4     2544.16     2544.16    504.40 o   0.64634
 -11   0   4    18742.16    18742.16   1369.02 o   0.59329
 -10   0   4      122.95      122.95    110.88 o   0.54061
  -9   0   4     1463.85     1463.85    382.60 o   0.48843
  -8   0   4    28932.33    28932.33   1700.95 o   0.43692
  -7   0   4       17.41       17.41     41.72 o   0.38635
  -6   0   4     7537.92     7537.92    868.21 o   0.33715
  -5   0   4    34336.38    34336.38   1853.01 o   0.29001
  -4   0   4   100832.80   100832.80   3175.42 o   0.24611
  -3   0   4      350.33      350.33    187.17 o   0.20753
  -2   0   4    24838.87    24838.87   1576.04 o   0.17777
  -1   0   4     1561.27     1561.27    395.13 o   0.16176
   0   0   4   125263.44   125263.44   3539.26 o   0.16360
   1   0   4    27902.08    27902.08   1670.39 o   0.18274
   2   0   4      249.75      249.75    158.04 o   0.21461
   3   0   4      378.60      378.60    194.58 o   0.25447
   4   0   4    24857.72    24857.72   1576.63 o   0.29914
   5   0   4    13662.84    13662.84   1168.88 o   0.34676
   6   0   4    12006.41    12006.41   1095.74 o   0.39628
   7   0   4      926.00      926.00    304.30 o   0.44706
   8   0   4     4987.33     4987.33    706.21 o   0.49872
   9   0   4      890.76      890.76    298.46 o   0.55102
  10   0   4       79.92       79.92     89.40 o   0.60378
  11   0   4     6812.74     6812.74    825.39 o   0.65689
  12   0   4       91.84       91.84     95.83 o   0.71028
  13   0   4      930.11      930.11    304.98 o   0.76388
 -13   1   4     4045.37     4045.37    636.03 o   0.69573
 -12   1   4      353.17      353.17    187.93 o   0.64283
 -11   1   4      856.43      856.43    292.65 o   0.59030
 -10   1   4       71.42       71.42     84.51 o   0.53824
  -9   1   4     9643.44     9643.44    982.01 o   0.48681
  -8   1   4        5.97        5.97     24.44 o   0.43624
  -7   1   4     4195.71     4195.71    647.74 o   0.38685
  -6   1   4    13103.02    13103.02   1144.68 o   0.33917
  -5   1   4    31049.20    31049.20   1762.08 o   0.29403
  -4   1   4    77944.30    77944.30   2791.85 o   0.25279
  -3   1   4     9079.86     9079.86    952.88 o   0.21768
  -2   1   4   124731.27   124731.27   3531.73 o   0.19209
  -1   1   4    93762.34    93762.34   3062.06 o   0.18012
   0   1   4    31287.54    31287.54   1768.83 o   0.18445
   1   1   4      806.17      806.17    283.93 o   0.20405
   2   1   4    31240.37    31240.37   1767.49 o   0.23512
   3   1   4        1.69        1.69     12.99 o   0.27379
   4   1   4      176.95      176.95    133.02 o   0.31729
   5   1   4     3021.12     3021.12    549.65 o   0.36389
   6   1   4    11845.62    11845.62   1088.38 o   0.41254
   7   1   4    14920.52    14920.52   1221.50 o   0.46260
   8   1   4     4134.04     4134.04    642.96 o   0.51365
   9   1   4      228.41      228.41    151.13 o   0.56543
  10   1   4     3279.39     3279.39    572.66 o   0.61776
  11   1   4       80.56       80.56     89.76 o   0.67049
  12   1   4      290.79      290.79    170.53 o   0.72356
  13   1   4     2618.37     2618.37    511.70 o   0.77688
 -13   2   4      288.60      288.60    169.88 o   0.69517
 -12   2   4     2181.82     2181.82    467.10 o   0.64299
 -11   2   4       55.90       55.90     74.76 o   0.59130
 -10   2   4     3719.53     3719.53    609.88 o   0.54025
  -9   2   4    10876.63    10876.63   1042.91 o   0.49004
  -8   2   4    52650.95    52650.95   2294.58 o   0.44095
  -7   2   4    20063.21    20063.21   1416.45 o   0.39340
  -6   2   4    56722.51    56722.51   2381.65 o   0.34804
  -5   2   4    33503.84    33503.84   1830.41 o   0.30583
  -4   2   4      309.98      309.98    176.06 o   0.26825
  -3   2   4   130588.00   130588.00   3613.70 o   0.23753
  -2   2   4     1594.14     1594.14    399.27 o   0.21661
  -1   2   4      636.18      636.18    252.23 o   0.20844
   0   2   4      152.88      152.88    123.64 o   0.21450
   1   2   4   159641.77   159641.77   3995.52 o   0.23367
   2   2   4    27398.96    27398.96   1655.26 o   0.26312
   3   2   4     1363.97     1363.97    369.32 o   0.29982
   4   2   4    28788.92    28788.92   1696.73 o   0.34144
   5   2   4    14004.98    14004.98   1183.43 o   0.38640
   6   2   4     9247.18     9247.18    961.62 o   0.43367
   7   2   4     3735.55     3735.55    611.19 o   0.48255
   8   2   4     1100.74     1100.74    331.77 o   0.53262
   9   2   4     9130.59     9130.59    955.54 o   0.58356
  10   2   4      555.91      555.91    235.78 o   0.63516
  11   2   4     1538.65     1538.65    392.26 o   0.68728
  12   2   4      371.11      371.11    192.64 o   0.73980
  13   2   4      633.42      633.42    251.68 o   0.79265
 -13   3   4    14365.93    14365.93   1198.58 o   0.69801
 -12   3   4     1203.80     1203.80    346.96 o   0.64681
 -11   3   4    12231.11    12231.11   1105.94 o   0.59628
 -10   3   4     1530.93     1530.93    391.27 o   0.54659
  -9   3   4     7021.25     7021.25    837.93 o   0.49801
  -8   3   4     6857.36     6857.36    828.09 o   0.45088
  -7   3   4     1176.96     1176.96    343.07 o   0.40572
  -6   3   4     9243.70     9243.70    961.44 o   0.36325
  -5   3   4    19942.54    19942.54   1412.18 o   0.32455
  -4   3   4     1142.92     1142.92    338.07 o   0.29111
  -3   3   4    82276.24    82276.24   2868.38 o   0.26493
  -2   3   4   130815.55   130815.55   3616.84 o   0.24833
  -1   3   4    13931.65    13931.65   1180.32 o   0.24326
   0   3   4     1178.65     1178.65    343.31 o   0.25044
   1   3   4    12032.45    12032.45   1096.93 o   0.26888
   2   3   4    22015.90    22015.90   1483.78 o   0.29649
   3   3   4    15931.63    15931.63   1262.21 o   0.33098
   4   3   4    46367.66    46367.66   2153.32 o   0.37044
   5   3   4      214.67      214.67    146.51 o   0.41344
   6   3   4     1683.58     1683.58    410.31 o   0.45899
   7   3   4     1253.48     1253.48    354.05 o   0.50640
   8   3   4     9112.18     9112.18    954.58 o   0.55520
   9   3   4      170.90      170.90    130.73 o   0.60505
  10   3   4      130.41      130.41    114.20 o   0.65571
  11   3   4      848.72      848.72    291.33 o   0.70701
  12   3   4      373.00      373.00    193.13 o   0.75882
  13   3   4        2.25        2.25     14.99 o   0.81103
 -13   4   4     2774.66     2774.66    526.75 o   0.70419
 -12   4   4      281.72      281.72    167.85 o   0.65423
 -11   4   4      906.42      906.42    301.07 o   0.60513
 -10   4   4    11732.85    11732.85   1083.18 o   0.55712
  -9   4   4     4810.57     4810.57    693.58 o   0.51050
  -8   4   4     3603.48     3603.48    600.29 o   0.46570
  -7   4   4    18254.76    18254.76   1351.10 o   0.42328
  -6   4   4    57545.32    57545.32   2398.86 o   0.38406
  -5   4   4    63388.13    63388.13   2517.70 o   0.34908
  -4   4   4    40183.30    40183.30   2004.58 o   0.31977
  -3   4   4     5594.57     5594.57    747.97 o   0.29779
  -2   4   4     3904.47     3904.47    624.86 o   0.28485
  -1   4   4     7692.11     7692.11    877.05 o   0.28219
   0   4   4    12855.32    12855.32   1133.81 o   0.29010
   1   4   4      247.69      247.69    157.38 o   0.30776
   2   4   4    18702.31    18702.31   1367.56 o   0.33363
   3   4   4     1783.92     1783.92    422.36 o   0.36597
   4   4   4      229.25      229.25    151.41 o   0.40322
   5   4   4     3450.00     3450.00    587.37 o   0.44416
   6   4   4    21873.62    21873.62   1478.97 o   0.48785
   7   4   4    27751.71    27751.71   1665.88 o   0.53362
   8   4   4      112.27      112.27    105.96 o   0.58098
   9   4   4     3253.40     3253.40    570.39 o   0.62957
  10   4   4      235.74      235.74    153.54 o   0.67913
  11   4   4      212.22      212.22    145.68 o   0.72945
  12   4   4      593.31      593.31    243.58 o   0.78040
  13   4   4     1698.25     1698.25    412.10 o   0.83185
 -13   5   4     7342.90     7342.90    856.91 o   0.71364
 -12   5   4     8225.79     8225.79    906.96 o   0.66513
 -11   5   4    29912.83    29912.83   1729.53 o   0.61769
 -10   5   4     8573.40     8573.40    925.93 o   0.57160
  -9   5   4    26715.57    26715.57   1634.49 o   0.52720
  -8   5   4      208.94      208.94    144.55 o   0.48496
  -7   5   4     3528.54     3528.54    594.02 o   0.44549
  -6   5   4      150.13      150.13    122.53 o   0.40960
  -5   5   4    11133.83    11133.83   1055.17 o   0.37831
  -4   5   4    11143.47    11143.47   1055.63 o   0.35283
  -3   5   4    44669.40    44669.40   2113.51 o   0.33451
  -2   5   4     1083.00     1083.00    329.09 o   0.32456
  -1   5   4    92725.82    92725.82   3045.09 o   0.32375
   0   5   4   140069.94   140069.94   3742.59 o   0.33215
   1   5   4      229.59      229.59    151.52 o   0.34909
   2   5   4    84802.53    84802.53   2912.09 o   0.37341
   3   5   4     6740.09     6740.09    820.98 o   0.40379
   4   5   4      567.41      567.41    238.20 o   0.43895
   5   5   4     2100.40     2100.40    458.30 o   0.47786
   6   5   4     3003.12     3003.12    548.01 o   0.51967
   7   5   4    17185.86    17185.86   1310.95 o   0.56373
   8   5   4      970.90      970.90    311.59 o   0.60956
   9   5   4      584.80      584.80    241.83 o   0.65678
  10   5   4      670.24      670.24    258.89 o   0.70513
  11   5   4      401.39      401.39    200.35 o   0.75437
  12   5   4      496.80      496.80    222.89 o   0.80434
  13   5   4       88.68       88.68     94.17 o   0.85493
 -13   6   4       17.74       17.74     42.12 o   0.72623
 -12   6   4     9290.45     9290.45    963.87 o   0.67934
 -11   6   4     4114.74     4114.74    641.46 o   0.63375
 -10   6   4      350.66      350.66    187.26 o   0.58974
  -9   6   4     6791.23     6791.23    824.09 o   0.54771
  -8   6   4    18636.09    18636.09   1365.14 o   0.50815
  -7   6   4    40440.20    40440.20   2010.97 o   0.47168
  -6   6   4    21784.05    21784.05   1475.94 o   0.43906
  -5   6   4    40044.12    40044.12   2001.10 o   0.41121
  -4   6   4    28206.18    28206.18   1679.47 o   0.38917
  -3   6   4    58455.73    58455.73   2417.76 o   0.37396
  -2   6   4    70031.83    70031.83   2646.35 o   0.36643
  -1   6   4      154.29      154.29    124.21 o   0.36705
   0   6   4    15672.81    15672.81   1251.91 o   0.37579
   1   6   4     2318.22     2318.22    481.48 o   0.39209
   2   6   4    24726.09    24726.09   1572.45 o   0.41508
   3   6   4       30.12       30.12     54.89 o   0.44371
   4   6   4    14248.08    14248.08   1193.65 o   0.47697
   5   6   4      697.11      697.11    264.03 o   0.51396
   6   6   4     5804.57     5804.57    761.88 o   0.55393
   7   6   4    11731.85    11731.85   1083.14 o   0.59629
   8   6   4     5579.01     5579.01    746.93 o   0.64055
   9   6   4     1239.37     1239.37    352.05 o   0.68636
  10   6   4      830.51      830.51    288.19 o   0.73343
  11   6   4     2281.37     2281.37    477.64 o   0.78151
  12   6   4     1421.97     1421.97    377.09 o   0.83045
  13   6   4      390.62      390.62    197.64 o   0.88009
 -13   7   4        0.13        0.13      3.60 o   0.74180
 -12   7   4     5178.77     5178.77    719.64 o   0.69666
 -11   7   4     7750.01     7750.01    880.34 o   0.65303
 -10   7   4    14200.40    14200.40   1191.65 o   0.61122
  -9   7   4    32069.54    32069.54   1790.80 o   0.57164
  -8   7   4    18955.50    18955.50   1376.79 o   0.53477
  -7   7   4    25675.96    25675.96   1602.37 o   0.50122
  -6   7   4      783.60      783.60    279.93 o   0.47170
  -5   7   4     7941.77     7941.77    891.17 o   0.44699
  -4   7   4     2089.85     2089.85    457.15 o   0.42795
  -3   7   4    23751.84    23751.84   1541.16 o   0.41535
  -2   7   4     2395.81     2395.81    489.47 o   0.40978
  -1   7   4    57456.39    57456.39   2397.01 o   0.41154
   0   7   4    44726.07    44726.07   2114.85 o   0.42052
   1   7   4    44650.00    44650.00   2113.05 o   0.43628
   2   7   4    20484.88    20484.88   1431.25 o   0.45812
   3   7   4    10645.54    10645.54   1031.77 o   0.48523
   4   7   4    23194.47    23194.47   1522.97 o   0.51676
   5   7   4     6024.05     6024.05    776.15 o   0.55198
   6   7   4    10031.74    10031.74   1001.59 o   0.59021
   7   7   4     7920.79     7920.79    889.99 o   0.63091
   8   7   4      102.17      102.17    101.08 o   0.67363
   9   7   4        9.34        9.34     30.56 o   0.71802
  10   7   4      147.13      147.13    121.30 o   0.76377
  11   7   4     2204.15     2204.15    469.48 o   0.81067
  12   7   4     1360.61     1360.61    368.86 o   0.85851
  13   7   4        9.30        9.30     30.50 o   0.90716
 -13   8   4     1512.32     1512.32    388.89 o   0.76016
 -12   8   4       25.52       25.52     50.52 o   0.71687
 -11   8   4     1524.68     1524.68    390.47 o   0.67527
 -10   8   4     7350.37     7350.37    857.34 o   0.63570
  -9   8   4      579.60      579.60    240.75 o   0.59856
  -8   8   4    21788.91    21788.91   1476.11 o   0.56433
  -7   8   4      164.62      164.62    128.30 o   0.53357
  -6   8   4    54210.52    54210.52   2328.32 o   0.50690
  -5   8   4    62435.80    62435.80   2498.72 o   0.48501
  -4   8   4     2569.06     2569.06    506.86 o   0.46857
  -3   8   4    13481.39    13481.39   1161.09 o   0.45817
  -2   8   4     1748.91     1748.91    418.20 o   0.45421
  -1   8   4    39464.73    39464.73   1986.57 o   0.45686
   0   8   4     2251.75     2251.75    474.53 o   0.46602
   1   8   4     2560.73     2560.73    506.04 o   0.48131
   2   8   4    15601.94    15601.94   1249.08 o   0.50218
   3   8   4     2500.11     2500.11    500.01 o   0.52795
   4   8   4     9647.64     9647.64    982.22 o   0.55796
   5   8   4     9038.86     9038.86    950.73 o   0.59155
   6   8   4    11896.68    11896.68   1090.72 o   0.62816
   7   8   4      943.83      943.83    307.22 o   0.66728
   8   8   4     1277.01     1277.01    357.35 o   0.70851
   9   8   4     5041.26     5041.26    710.02 o   0.75149
  10   8   4       27.14       27.14     52.09 o   0.79594
  11   8   4     5307.32     5307.32    728.51 o   0.84162
  12   8   4      233.66      233.66    152.86 o   0.88835
  13   8   4      512.98      512.98    226.49 o   0.93598
 -13   9   4      253.91      253.91    159.35 o   0.78112
 -12   9   4      221.06      221.06    148.68 o   0.73972
 -11   9   4        6.78        6.78     26.04 o   0.70019
 -10   9   4     5293.37     5293.37    727.56 o   0.66285
  -9   9   4     3467.27     3467.27    588.83 o   0.62810
  -8   9   4    50392.06    50392.06   2244.82 o   0.59639
  -7   9   4     2525.06     2525.06    502.50 o   0.56823
  -6   9   4     5809.59     5809.59    762.21 o   0.54418
  -5   9   4    19721.58    19721.58   1404.34 o   0.52479
  -4   9   4     1036.35     1036.35    321.92 o   0.51059
  -3   9   4      334.74      334.74    182.96 o   0.50204
  -2   9   4     1329.32     1329.32    364.60 o   0.49941
  -1   9   4    47571.99    47571.99   2181.10 o   0.50280
   0   9   4    17831.22    17831.22   1335.34 o   0.51210
   1   9   4    18946.08    18946.08   1376.45 o   0.52699
   2   9   4    17254.34    17254.34   1313.56 o   0.54701
   3   9   4      675.19      675.19    259.84 o   0.57162
   4   9   4    24324.52    24324.52   1559.63 o   0.60026
   5   9   4      573.03      573.03    239.38 o   0.63239
   6   9   4     4441.73     4441.73    666.46 o   0.66749
   7   9   4     2388.52     2388.52    488.72 o   0.70513
   8   9   4     3926.25     3926.25    626.60 o   0.74492
   9   9   4     6585.28     6585.28    811.50 o   0.78654
  10   9   4     1509.32     1509.32    388.50 o   0.82970
  11   9   4     1529.51     1529.51    391.09 o   0.87418
  12   9   4        7.48        7.48     27.36 o   0.91980
  13   9   4       37.06       37.06     60.88 o   0.96638
 -13  10   4     7275.12     7275.12    852.94 o   0.80447
 -12  10   4     4046.34     4046.34    636.11 o   0.76499
 -11  10   4      164.54      164.54    128.27 o   0.72750
 -10  10   4     2249.90     2249.90    474.33 o   0.69235
  -9  10   4     4169.32     4169.32    645.70 o   0.65990
  -8  10   4    29542.65    29542.65   1718.80 o   0.63058
  -7  10   4       36.61       36.61     60.51 o   0.60483
  -6  10   4    17497.93    17497.93   1322.80 o   0.58312
  -5  10   4      143.32      143.32    119.72 o   0.56594
  -4  10   4    12078.75    12078.75   1099.03 o   0.55369
  -3  10   4    45346.91    45346.91   2129.48 o   0.54671
  -2  10   4     9547.88     9547.88    977.13 o   0.54520
  -1  10   4    23079.38    23079.38   1519.19 o   0.54921
   0  10   4     2608.11     2608.11    510.70 o   0.55861
   1  10   4    32626.51    32626.51   1806.28 o   0.57314
   2  10   4      181.56      181.56    134.75 o   0.59243
   3  10   4      816.77      816.77    285.79 o   0.61603
   4  10   4       10.70       10.70     32.71 o   0.64346
   5  10   4     1088.22     1088.22    329.88 o   0.67426
   6  10   4      366.17      366.17    191.35 o   0.70798
   7  10   4       24.92       24.92     49.92 o   0.74423
   8  10   4     4374.08     4374.08    661.37 o   0.78266
   9  10   4     7296.67     7296.67    854.21 o   0.82297
  10  10   4      567.67      567.67    238.26 o   0.86488
  11  10   4     3457.14     3457.14    587.97 o   0.90818
  12  10   4       72.87       72.87     85.37 o   0.95268
  13  10   4      938.82      938.82    306.40 o   0.99822
 -13  11   4      153.38      153.38    123.85 o   0.83002
 -12  11   4      431.76      431.76    207.79 o   0.79243
 -11  11   4       23.86       23.86     48.84 o   0.75696
 -10  11   4     5433.25     5433.25    737.11 o   0.72392
  -9  11   4      673.11      673.11    259.44 o   0.69365
  -8  11   4     6410.05     6410.05    800.63 o   0.66655
  -7  11   4      148.04      148.04    121.67 o   0.64301
  -6  11   4    11503.28    11503.28   1072.53 o   0.62343
  -5  11   4     8366.89     8366.89    914.71 o   0.60819
  -4  11   4     6910.30     6910.30    831.28 o   0.59764
  -3  11   4    13023.28    13023.28   1141.20 o   0.59200
  -2  11   4     8177.36     8177.36    904.29 o   0.59144
  -1  11   4      933.27      933.27    305.49 o   0.59596
   0  11   4      639.88      639.88    252.96 o   0.60545
   1  11   4    18203.22    18203.22   1349.19 o   0.61968
   2  11   4    28209.35    28209.35   1679.56 o   0.63833
   3  11   4      516.09      516.09    227.18 o   0.66103
   4  11   4     8099.34     8099.34    899.96 o   0.68738
   5  11   4     2113.07     2113.07    459.68 o   0.71698
   6  11   4      951.52      951.52    308.47 o   0.74943
   7  11   4      353.47      353.47    188.01 o   0.78440
   8  11   4      275.32      275.32    165.93 o   0.82155
   9  11   4     1038.66     1038.66    322.28 o   0.86060
  10  11   4      991.02      991.02    314.81 o   0.90131
  11  11   4      460.86      460.86    214.68 o   0.94346
  12  11   4      144.99      144.99    120.41 o   0.98687
  13  11   4      314.89      314.89    177.45 o   1.03138
 -13  12   4     4196.95     4196.95    647.84 o   0.85757
 -12  12   4      284.85      284.85    168.78 o   0.82183
 -11  12   4     9390.01     9390.01    969.02 o   0.78831
 -10  12   4    20875.25    20875.25   1444.83 o   0.75729
  -9  12   4     3702.18     3702.18    608.46 o   0.72909
  -8  12   4      296.86      296.86    172.30 o   0.70405
  -7  12   4     6799.07     6799.07    824.56 o   0.68252
  -6  12   4     4967.57     4967.57    704.81 o   0.66485
  -5  12   4      170.98      170.98    130.76 o   0.65134
  -4  12   4    31821.90    31821.90   1783.87 o   0.64225
  -3  12   4    16958.21    16958.21   1302.24 o   0.63779
  -2  12   4     2201.33     2201.33    469.18 o   0.63804
  -1  12   4    20327.23    20327.23   1425.74 o   0.64299
   0  12   4     2619.34     2619.34    511.80 o   0.65255
   1  12   4      827.89      827.89    287.73 o   0.66651
   2  12   4      601.32      601.32    245.22 o   0.68460
   3  12   4     3307.51     3307.51    575.11 o   0.70651
   4  12   4      947.30      947.30    307.78 o   0.73189
   5  12   4     1540.00     1540.00    392.43 o   0.76040
   6  12   4       19.01       19.01     43.60 o   0.79170
   7  12   4     4774.82     4774.82    691.00 o   0.82547
   8  12   4       46.32       46.32     68.06 o   0.86142
   9  12   4      764.76      764.76    276.54 o   0.89929
  10  12   4      805.89      805.89    283.88 o   0.93885
  11  12   4      464.35      464.35    215.49 o   0.97988
  12  12   4       50.89       50.89     71.33 o   1.02223
  13  12   4      987.29      987.29    314.21 o   1.06572
 -13  13   4      968.09      968.09    311.14 o   0.88692
 -12  13   4      978.61      978.61    312.83 o   0.85300
 -11  13   4      648.06      648.06    254.57 o   0.82134
 -10  13   4      745.79      745.79    273.09 o   0.79224
  -9  13   4        1.21        1.21     11.00 o   0.76597
  -8  13   4      748.94      748.94    273.67 o   0.74284
  -7  13   4       18.75       18.75     43.30 o   0.72315
  -6  13   4      749.43      749.43    273.76 o   0.70718
  -5  13   4       69.34       69.34     83.27 o   0.69520
  -4  13   4      210.83      210.83    145.20 o   0.68742
  -3  13   4      552.30      552.30    235.01 o   0.68396
  -2  13   4     1330.77     1330.77    364.80 o   0.68491
  -1  13   4     5201.64     5201.64    721.22 o   0.69024
   0  13   4     4431.77     4431.77    665.72 o   0.69985
   1  13   4     1232.55     1232.55    351.08 o   0.71358
   2  13   4     1309.47     1309.47    361.87 o   0.73118
   3  13   4     5898.78     5898.78    768.04 o   0.75238
   4  13   4      928.34      928.34    304.69 o   0.77690
   5  13   4      391.90      391.90    197.97 o   0.80443
   6  13   4     2461.53     2461.53    496.14 o   0.83466
   7  13   4     2431.49     2431.49    493.10 o   0.86733
   8  13   4      297.18      297.18    172.39 o   0.90215
   9  13   4       85.02       85.02     92.21 o   0.93890
  10  13   4       18.11       18.11     42.56 o   0.97736
  11  13   4       46.14       46.14     67.92 o   1.01733
  12  13   4       30.43       30.43     55.16 o   1.05864
  13  13   4      115.49      115.49    107.47 o   1.10113
 -13  14   4     2108.46     2108.46    459.18 o   0.91792
 -12  14   4     2520.25     2520.25    502.02 o   0.88573
 -11  14   4     5743.22     5743.22    757.84 o   0.85587
 -10  14   4      495.10      495.10    222.51 o   0.82857
  -9  14   4     4042.80     4042.80    635.83 o   0.80410
  -8  14   4     5173.35     5173.35    719.26 o   0.78272
  -7  14   4      422.22      422.22    205.48 o   0.76470
  -6  14   4      466.28      466.28    215.94 o   0.75028
  -5  14   4    15980.30    15980.30   1264.13 o   0.73966
  -4  14   4     1197.24     1197.24    346.01 o   0.73302
  -3  14   4     1919.59     1919.59    438.13 o   0.73045
  -2  14   4    15048.49    15048.49   1226.72 o   0.73201
  -1  14   4     4832.52     4832.52    695.16 o   0.73767
   0  14   4      137.47      137.47    117.25 o   0.74733
   1  14   4     4093.60     4093.60    639.81 o   0.76084
   2  14   4      170.05      170.05    130.40 o   0.77800
   3  14   4     3277.29     3277.29    572.48 o   0.79858
   4  14   4       52.42       52.42     72.40 o   0.82232
   5  14   4      111.04      111.04    105.38 o   0.84895
   6  14   4       87.13       87.13     93.35 o   0.87821
   7  14   4     1266.06     1266.06    355.82 o   0.90985
   8  14   4       48.08       48.08     69.34 o   0.94363
   9  14   4      143.32      143.32    119.71 o   0.97933
  10  14   4       52.34       52.34     72.35 o   1.01674
  11  14   4      340.36      340.36    184.49 o   1.05568
  12  14   4      101.51      101.51    100.75 o   1.09599
  13  14   4      435.05      435.05    208.58 o   1.13753
 -13  15   4        4.26        4.26     20.63 o   0.95039
 -12  15   4      189.56      189.56    137.68 o   0.91987
 -11  15   4      292.58      292.58    171.05 o   0.89170
 -10  15   4     2414.42     2414.42    491.37 o   0.86610
  -9  15   4     1337.47     1337.47    365.71 o   0.84331
  -8  15   4        0.13        0.13      3.58 o   0.82355
  -7  15   4     2805.94     2805.94    529.71 o   0.80705
  -6  15   4     4108.21     4108.21    640.95 o   0.79401
  -5  15   4     6932.02     6932.02    832.59 o   0.78461
  -4  15   4     2037.28     2037.28    451.36 o   0.77898
  -3  15   4      237.61      237.61    154.15 o   0.77720
  -2  15   4      314.82      314.82    177.43 o   0.77930
  -1  15   4      782.47      782.47    279.73 o   0.78524
   0  15   4       68.54       68.54     82.79 o   0.79494
   1  15   4     1862.13     1862.13    431.52 o   0.80826
   2  15   4      231.91      231.91    152.28 o   0.82503
   3  15   4     2594.71     2594.71    509.38 o   0.84505
   4  15   4     1741.29     1741.29    417.29 o   0.86808
   5  15   4       61.56       61.56     78.46 o   0.89390
   6  15   4     2273.15     2273.15    476.78 o   0.92227
   7  15   4      176.20      176.20    132.74 o   0.95296
   8  15   4      101.56      101.56    100.77 o   0.98576
   9  15   4      120.06      120.06    109.57 o   1.02046
  10  15   4       14.44       14.44     38.00 o   1.05688
  11  15   4      116.63      116.63    108.00 o   1.09485
  12  15   4       16.42       16.42     40.52 o   1.13420
  13  15   4       81.58       81.58     90.32 o   1.17480
 -13 -15   5      414.69      414.69    203.64 o   1.06032
 -12 -15   5      362.84      362.84    190.48 o   1.01914
 -11 -15   5      283.53      283.53    168.38 o   0.97932
 -10 -15   5      239.92      239.92    154.89 o   0.94101
  -9 -15   5      218.01      218.01    147.65 o   0.90442
  -8 -15   5      270.24      270.24    164.39 o   0.86977
  -7 -15   5      256.47      256.47    160.15 o   0.83728
  -6 -15   5       65.09       65.09     80.68 o   0.80722
  -5 -15   5     2011.88     2011.88    448.54 o   0.77988
  -4 -15   5     1401.51     1401.51    374.37 o   0.75555
  -3 -15   5        8.53        8.53     29.21 o   0.73453
  -2 -15   5       57.03       57.03     75.52 o   0.71711
  -1 -15   5     1622.69     1622.69    402.83 o   0.70355
   0 -15   5     5915.66     5915.66    769.13 o   0.69408
   1 -15   5      172.44      172.44    131.32 o   0.68888
   2 -15   5        0.41        0.41      6.38 o   0.68804
   3 -15   5     2514.79     2514.79    501.48 o   0.69157
   4 -15   5     3346.41     3346.41    578.48 o   0.69940
   5 -15   5      389.58      389.58    197.38 o   0.71141
   6 -15   5     2612.75     2612.75    511.15 o   0.72737
   7 -15   5      640.96      640.96    253.17 o   0.74704
   8 -15   5     3895.05     3895.05    624.10 o   0.77013
   9 -15   5     5879.76     5879.76    766.80 o   0.79635
  10 -15   5      860.83      860.83    293.40 o   0.82539
  11 -15   5     1626.53     1626.53    403.30 o   0.85698
  12 -15   5      295.68      295.68    171.95 o   0.89083
  13 -15   5      434.26      434.26    208.39 o   0.92670
 -13 -14   5        3.96        3.96     19.90 o   1.02425
 -12 -14   5       24.96       24.96     49.96 o   0.98207
 -11 -14   5       72.73       72.73     85.28 o   0.94120
 -10 -14   5      390.38      390.38    197.58 o   0.90182
  -9 -14   5       33.51       33.51     57.89 o   0.86414
  -8 -14   5     1029.23     1029.23    320.82 o   0.82839
  -7 -14   5     1926.03     1926.03    438.87 o   0.79483
  -6 -14   5     2409.58     2409.58    490.87 o   0.76374
  -5 -14   5     1263.39     1263.39    355.44 o   0.73546
  -4 -14   5     1089.36     1089.36    330.06 o   0.71029
  -3 -14   5     4863.57     4863.57    697.39 o   0.68860
  -2 -14   5        8.58        8.58     29.29 o   0.67072
  -1 -14   5     6767.55     6767.55    822.65 o   0.65695
   0 -14   5      198.47      198.47    140.88 o   0.64756
   1 -14   5      237.38      237.38    154.07 o   0.64275
   2 -14   5      334.88      334.88    183.00 o   0.64261
   3 -14   5     3901.52     3901.52    624.62 o   0.64714
   4 -14   5     5880.41     5880.41    766.84 o   0.65626
   5 -14   5      921.03      921.03    303.49 o   0.66977
   6 -14   5     2381.50     2381.50    488.01 o   0.68742
   7 -14   5     7973.31     7973.31    892.93 o   0.70889
   8 -14   5      349.12      349.12    186.85 o   0.73386
   9 -14   5       94.50       94.50     97.21 o   0.76197
  10 -14   5     1016.01     1016.01    318.75 o   0.79289
  11 -14   5       85.39       85.39     92.41 o   0.82631
  12 -14   5     2503.13     2503.13    500.31 o   0.86194
  13 -14   5       22.77       22.77     47.72 o   0.89951
 -13 -13   5        4.03        4.03     20.08 o   0.98926
 -12 -13   5       32.68       32.68     57.17 o   0.94604
 -11 -13   5       17.42       17.42     41.74 o   0.90408
 -10 -13   5      623.11      623.11    249.62 o   0.86358
  -9 -13   5     1286.43     1286.43    358.67 o   0.82475
  -8 -13   5       63.54       63.54     79.71 o   0.78783
  -7 -13   5     3697.17     3697.17    608.04 o   0.75312
  -6 -13   5      210.15      210.15    144.96 o   0.72092
  -5 -13   5      424.88      424.88    206.13 o   0.69159
  -4 -13   5      121.61      121.61    110.28 o   0.66551
  -3 -13   5    10341.95    10341.95   1016.95 o   0.64307
  -2 -13   5     3029.33     3029.33    550.39 o   0.62467
  -1 -13   5     2651.01     2651.01    514.88 o   0.61067
   0 -13   5      708.21      708.21    266.12 o   0.60137
   1 -13   5     9595.98     9595.98    979.59 o   0.59701
   2 -13   5    14056.76    14056.76   1185.61 o   0.59768
   3 -13   5     8929.92     8929.92    944.98 o   0.60337
   4 -13   5     8757.56     8757.56    935.82 o   0.61394
   5 -13   5      545.37      545.37    233.53 o   0.62914
   6 -13   5       15.06       15.06     38.81 o   0.64865
   7 -13   5       92.41       92.41     96.13 o   0.67210
   8 -13   5      857.56      857.56    292.84 o   0.69908
   9 -13   5     3778.81     3778.81    614.72 o   0.72921
  10 -13   5     2955.81     2955.81    543.67 o   0.76211
  11 -13   5     6322.29     6322.29    795.13 o   0.79744
  12 -13   5        7.42        7.42     27.25 o   0.83489
  13 -13   5       35.27       35.27     59.39 o   0.87418
 -13 -12   5       36.19       36.19     60.16 o   0.95547
 -12 -12   5       15.72       15.72     39.65 o   0.91117
 -11 -12   5      737.10      737.10    271.49 o   0.86810
 -10 -12   5      225.64      225.64    150.21 o   0.82643
  -9 -12   5      110.99      110.99    105.35 o   0.78639
  -8 -12   5      440.74      440.74    209.94 o   0.74824
  -7 -12   5       18.31       18.31     42.79 o   0.71229
  -6 -12   5     3619.00     3619.00    601.58 o   0.67888
  -5 -12   5       84.12       84.12     91.72 o   0.64840
  -4 -12   5    27803.76    27803.76   1667.45 o   0.62130
  -3 -12   5     3699.25     3699.25    608.21 o   0.59802
  -2 -12   5      114.93      114.93    107.21 o   0.57904
  -1 -12   5     2073.51     2073.51    455.36 o   0.56477
   0 -12   5      269.45      269.45    164.15 o   0.55560
   1 -12   5     7975.80     7975.80    893.07 o   0.55176
   2 -12   5     3399.82     3399.82    583.08 o   0.55337
   3 -12   5     2450.72     2450.72    495.05 o   0.56039
   4 -12   5    14122.71    14122.71   1188.39 o   0.57261
   5 -12   5     4350.44     4350.44    659.58 o   0.58972
   6 -12   5     1123.99     1123.99    335.26 o   0.61130
   7 -12   5     3608.96     3608.96    600.75 o   0.63689
   8 -12   5      158.07      158.07    125.72 o   0.66604
   9 -12   5    10611.91    10611.91   1030.14 o   0.69830
  10 -12   5        6.00        6.00     24.50 o   0.73326
  11 -12   5      519.52      519.52    227.93 o   0.77055
  12 -12   5      954.97      954.97    309.03 o   0.80985
  13 -12   5     1805.19     1805.19    424.87 o   0.85088
 -13 -11   5       42.55       42.55     65.23 o   0.92299
 -12 -11   5      287.91      287.91    169.68 o   0.87762
 -11 -11   5      396.73      396.73    199.18 o   0.83340
 -10 -11   5     3268.95     3268.95    571.75 o   0.79053
  -9 -11   5      817.19      817.19    285.86 o   0.74922
  -8 -11   5      439.93      439.93    209.74 o   0.70977
  -7 -11   5      550.75      550.75    234.68 o   0.67249
  -6 -11   5     2107.10     2107.10    459.03 o   0.63777
  -5 -11   5     2499.32     2499.32    499.93 o   0.60604
  -4 -11   5     6995.09     6995.09    836.37 o   0.57780
  -3 -11   5        4.79        4.79     21.88 o   0.55358
  -2 -11   5      432.31      432.31    207.92 o   0.53394
  -1 -11   5     6507.72     6507.72    806.70 o   0.51938
   0 -11   5      183.40      183.40    135.43 o   0.51035
   1 -11   5     2861.36     2861.36    534.92 o   0.50714
   2 -11   5    12679.21    12679.21   1126.02 o   0.50985
   3 -11   5       60.45       60.45     77.75 o   0.51841
   4 -11   5    20851.08    20851.08   1443.99 o   0.53252
   5 -11   5    13348.79    13348.79   1155.37 o   0.55176
   6 -11   5     2510.22     2510.22    501.02 o   0.57562
   7 -11   5        1.81        1.81     13.45 o   0.60355
   8 -11   5      578.96      578.96    240.62 o   0.63501
   9 -11   5      143.38      143.38    119.74 o   0.66950
  10 -11   5     1151.44     1151.44    339.33 o   0.70658
  11 -11   5     6036.43     6036.43    776.94 o   0.74587
  12 -11   5      498.30      498.30    223.23 o   0.78702
  13 -11   5     7554.45     7554.45    869.16 o   0.82978
 -13 -10   5      101.30      101.30    100.65 o   0.89199
 -12 -10   5        0.22        0.22      4.72 o   0.84554
 -11 -10   5     1274.91     1274.91    357.06 o   0.80016
 -10 -10   5        6.69        6.69     25.86 o   0.75605
  -9 -10   5       44.07       44.07     66.38 o   0.71344
  -8 -10   5      253.27      253.27    159.14 o   0.67261
  -7 -10   5     3036.75     3036.75    551.07 o   0.63393
  -6 -10   5      113.94      113.94    106.74 o   0.59779
  -5 -10   5      531.21      531.21    230.48 o   0.56468
  -4 -10   5     6583.25     6583.25    811.37 o   0.53518
  -3 -10   5     9244.33     9244.33    961.47 o   0.50990
  -2 -10   5    29121.62    29121.62   1706.51 o   0.48950
  -1 -10   5    17858.52    17858.52   1336.36 o   0.47462
   0 -10   5     1803.58     1803.58    424.69 o   0.46577
   1 -10   5    12299.74    12299.74   1109.04 o   0.46331
   2 -10   5     5993.79     5993.79    774.20 o   0.46734
   3 -10   5    56557.08    56557.08   2378.17 o   0.47769
   4 -10   5    13431.81    13431.81   1158.96 o   0.49396
   5 -10   5     7671.73     7671.73    875.88 o   0.51560
   6 -10   5    17286.35    17286.35   1314.78 o   0.54196
   7 -10   5      282.47      282.47    168.07 o   0.57239
   8 -10   5     3588.93     3588.93    599.08 o   0.60628
   9 -10   5     4753.65     4753.65    689.47 o   0.64308
  10 -10   5      295.96      295.96    172.04 o   0.68232
  11 -10   5     7202.22     7202.22    848.66 o   0.72361
  12 -10   5     1901.06     1901.06    436.01 o   0.76661
  13 -10   5      133.01      133.01    115.33 o   0.81104
 -13  -9   5       35.96       35.96     59.97 o   0.86261
 -12  -9   5      170.69      170.69    130.65 o   0.81509
 -11  -9   5     4056.86     4056.86    636.93 o   0.76855
 -10  -9   5      177.09      177.09    133.07 o   0.72319
  -9  -9   5      768.85      768.85    277.28 o   0.67924
  -8  -9   5     3293.86     3293.86    573.92 o   0.63700
  -7  -9   5      165.54      165.54    128.66 o   0.59683
  -6  -9   5    18290.65    18290.65   1352.43 o   0.55917
  -5  -9   5     2900.45     2900.45    538.56 o   0.52457
  -4  -9   5    16100.59    16100.59   1268.88 o   0.49367
  -3  -9   5    33963.78    33963.78   1842.93 o   0.46720
  -2  -9   5    13587.31    13587.31   1165.65 o   0.44595
  -1  -9   5      462.25      462.25    215.00 o   0.43070
   0  -9   5    11068.06    11068.06   1052.05 o   0.42209
   1  -9   5     9143.99     9143.99    956.24 o   0.42055
   2  -9   5    20604.57    20604.57   1435.43 o   0.42613
   3  -9   5      654.40      654.40    255.81 o   0.43858
   4  -9   5     3574.44     3574.44    597.87 o   0.45733
   5  -9   5      206.43      206.43    143.68 o   0.48164
   6  -9   5    25138.38    25138.38   1585.51 o   0.51072
   7  -9   5     8168.25     8168.25    903.78 o   0.54381
   8  -9   5      390.20      390.20    197.53 o   0.58022
   9  -9   5     1010.66     1010.66    317.91 o   0.61936
  10  -9   5      937.84      937.84    306.24 o   0.66076
  11  -9   5     6896.48     6896.48    830.45 o   0.70401
  12  -9   5      321.08      321.08    179.19 o   0.74879
  13  -9   5     4884.26     4884.26    698.88 o   0.79484
 -13  -8   5      433.18      433.18    208.13 o   0.83503
 -12  -8   5       20.42       20.42     45.18 o   0.78646
 -11  -8   5       66.42       66.42     81.50 o   0.73879
 -10  -8   5      377.47      377.47    194.29 o   0.69219
  -9  -8   5     1389.91     1389.91    372.82 o   0.64690
  -8  -8   5     2079.96     2079.96    456.07 o   0.60321
  -7  -8   5     5871.06     5871.06    766.23 o   0.56150
  -6  -8   5     9165.90     9165.90    957.39 o   0.52223
  -5  -8   5     1790.18     1790.18    423.11 o   0.48601
  -4  -8   5    18533.02    18533.02   1361.36 o   0.45357
  -3  -8   5       12.24       12.24     34.98 o   0.42576
  -2  -8   5    18576.81    18576.81   1362.97 o   0.40355
  -1  -8   5    17883.41    17883.41   1337.29 o   0.38790
   0  -8   5     3190.02     3190.02    564.80 o   0.37962
   1  -8   5     5607.27     5607.27    748.82 o   0.37919
   2  -8   5     5400.81     5400.81    734.90 o   0.38665
   3  -8   5     7086.48     7086.48    841.81 o   0.40155
   4  -8   5      585.71      585.71    242.01 o   0.42311
   5  -8   5    51767.72    51767.72   2275.25 o   0.45036
   6  -8   5      186.33      186.33    136.50 o   0.48236
   7  -8   5     1253.80     1253.80    354.09 o   0.51821
   8  -8   5     8248.46     8248.46    908.21 o   0.55718
   9  -8   5     2339.25     2339.25    483.66 o   0.59866
  10  -8   5     1975.49     1975.49    444.46 o   0.64216
  11  -8   5     2902.74     2902.74    538.77 o   0.68729
  12  -8   5      125.40      125.40    111.98 o   0.73377
  13  -8   5     8558.64     8558.64    925.13 o   0.78134
 -13  -7   5      138.59      138.59    117.72 o   0.80943
 -12  -7   5     2171.17     2171.17    465.96 o   0.75988
 -11  -7   5     1029.92     1029.92    320.92 o   0.71111
 -10  -7   5      564.55      564.55    237.60 o   0.66331
  -9  -7   5      758.05      758.05    275.33 o   0.61670
  -8  -7   5     8955.19     8955.19    946.32 o   0.57156
  -7  -7   5      137.18      137.18    117.12 o   0.52828
  -6  -7   5     1565.58     1565.58    395.67 o   0.48735
  -5  -7   5     6949.57     6949.57    833.64 o   0.44941
  -4  -7   5      930.51      930.51    305.04 o   0.41529
  -3  -7   5     8461.07     8461.07    919.84 o   0.38600
  -2  -7   5    65609.20    65609.20   2561.43 o   0.36271
  -1  -7   5      443.93      443.93    210.70 o   0.34663
   0  -7   5     1537.03     1537.03    392.05 o   0.33879
   1  -7   5    37441.99    37441.99   1934.99 o   0.33977
   2  -7   5     6292.37     6292.37    793.24 o   0.34948
   3  -7   5    39559.08    39559.08   1988.95 o   0.36723
   4  -7   5    19259.47    19259.47   1387.78 o   0.39194
   5  -7   5      326.74      326.74    180.76 o   0.42239
   6  -7   5      149.00      149.00    122.07 o   0.45742
   7  -7   5       84.10       84.10     91.71 o   0.49608
   8  -7   5     2372.97     2372.97    487.13 o   0.53757
   9  -7   5       35.15       35.15     59.29 o   0.58129
  10  -7   5        3.60        3.60     18.98 o   0.62678
  11  -7   5      349.79      349.79    187.03 o   0.67368
  12  -7   5      267.66      267.66    163.60 o   0.72171
  13  -7   5      302.86      302.86    174.03 o   0.77066
 -13  -6   5        2.85        2.85     16.89 o   0.78601
 -12  -6   5      838.81      838.81    289.62 o   0.73555
 -11  -6   5     3947.14     3947.14    628.26 o   0.68577
 -10  -6   5      363.80      363.80    190.73 o   0.63684
  -9  -6   5      535.68      535.68    231.45 o   0.58896
  -8  -6   5     3214.92     3214.92    567.00 o   0.54242
  -7  -6   5     1244.14     1244.14    352.72 o   0.49759
  -6  -6   5    16695.64    16695.64   1292.12 o   0.45499
  -5  -6   5    13550.45    13550.45   1164.06 o   0.41528
  -4  -6   5    39009.80    39009.80   1975.09 o   0.37939
  -3  -6   5     4046.58     4046.58    636.13 o   0.34849
  -2  -6   5    15276.07    15276.07   1235.96 o   0.32402
  -1  -6   5    25573.67    25573.67   1599.18 o   0.30752
   0  -6   5     3525.65     3525.65    593.77 o   0.30030
   1  -6   5     3035.17     3035.17    550.92 o   0.30302
   2  -6   5     2537.39     2537.39    503.72 o   0.31543
   3  -6   5     3291.31     3291.31    573.70 o   0.33646
   4  -6   5    18193.38    18193.38   1348.83 o   0.36461
   5  -6   5    16425.68    16425.68   1281.63 o   0.39839
   6  -6   5    28469.62    28469.62   1687.29 o   0.43649
   7  -6   5     3492.29     3492.29    590.96 o   0.47787
   8  -6   5    11802.08    11802.08   1086.37 o   0.52176
   9  -6   5     4235.21     4235.21    650.78 o   0.56757
  10  -6   5     4116.21     4116.21    641.58 o   0.61488
  11  -6   5     4764.88     4764.88    690.28 o   0.66336
  12  -6   5       77.71       77.71     88.15 o   0.71278
  13  -6   5    10982.42    10982.42   1047.97 o   0.76294
 -13  -5   5     2538.14     2538.14    503.80 o   0.76497
 -12  -5   5     3937.74     3937.74    627.51 o   0.71370
 -11  -5   5     5969.31     5969.31    772.61 o   0.66302
 -10  -5   5     6130.39     6130.39    782.97 o   0.61308
  -9  -5   5    11264.17    11264.17   1061.33 o   0.56406
  -8  -5   5     8182.49     8182.49    904.57 o   0.51623
  -7  -5   5     8892.26     8892.26    942.99 o   0.46995
  -6  -5   5      356.36      356.36    188.77 o   0.42573
  -5  -5   5     6681.41     6681.41    817.40 o   0.38428
  -4  -5   5       25.04       25.04     50.04 o   0.34660
  -3  -5   5    19812.76    19812.76   1407.58 o   0.31405
  -2  -5   5    22039.07    22039.07   1484.56 o   0.28836
  -1  -5   5    13716.86    13716.86   1171.19 o   0.27150
   0  -5   5    16954.35    16954.35   1302.09 o   0.26514
   1  -5   5      423.90      423.90    205.89 o   0.27005
   2  -5   5    30650.33    30650.33   1750.72 o   0.28563
   3  -5   5     7311.47     7311.47    855.07 o   0.31028
   4  -5   5     6898.49     6898.49    830.57 o   0.34205
   5  -5   5     7628.59     7628.59    873.42 o   0.37914
   6  -5   5      209.59      209.59    144.77 o   0.42017
   7  -5   5     7744.32     7744.32    880.02 o   0.46407
   8  -5   5     4227.59     4227.59    650.20 o   0.51011
   9  -5   5      354.97      354.97    188.41 o   0.55776
  10  -5   5    10004.71    10004.71   1000.24 o   0.60665
  11  -5   5      218.71      218.71    147.89 o   0.65648
  12  -5   5      592.85      592.85    243.48 o   0.70708
  13  -5   5      272.87      272.87    165.19 o   0.75827
 -13  -4   5      121.39      121.39    110.18 o   0.74650
 -12  -4   5      614.79      614.79    247.95 o   0.69458
 -11  -4   5        3.94        3.94     19.86 o   0.64316
 -10  -4   5      127.05      127.05    112.72 o   0.59236
  -9  -4   5     1398.98     1398.98    374.03 o   0.54238
  -8  -4   5     4128.61     4128.61    642.54 o   0.49344
  -7  -4   5      518.65      518.65    227.74 o   0.44590
  -6  -4   5      848.07      848.07    291.22 o   0.40026
  -5  -4   5      653.92      653.92    255.72 o   0.35723
  -4  -4   5     6990.31     6990.31    836.08 o   0.31789
  -3  -4   5     1796.74     1796.74    423.88 o   0.28378
  -2  -4   5     6339.15     6339.15    796.19 o   0.25698
  -1  -4   5    31112.51    31112.51   1763.87 o   0.23996
   0  -4   5    14201.05    14201.05   1191.68 o   0.23485
   1  -4   5      254.04      254.04    159.39 o   0.24240
   2  -4   5     2278.04     2278.04    477.29 o   0.26153
   3  -4   5    64086.99    64086.99   2531.54 o   0.28995
   4  -4   5       47.47       47.47     68.90 o   0.32523
   5  -4   5      211.01      211.01    145.26 o   0.36539
   6  -4   5        4.88        4.88     22.09 o   0.40900
   7  -4   5      609.19      609.19    246.82 o   0.45507
   8  -4   5     4509.06     4509.06    671.50 o   0.50291
   9  -4   5     4483.89     4483.89    669.62 o   0.55208
  10  -4   5     2008.29     2008.29    448.14 o   0.60224
  11  -4   5      153.12      153.12    123.74 o   0.65316
  12  -4   5      936.93      936.93    306.09 o   0.70469
  13  -4   5     4068.25     4068.25    637.83 o   0.75670
 -13  -3   5       38.70       38.70     62.21 o   0.73080
 -12  -3   5      152.42      152.42    123.46 o   0.67840
 -11  -3   5     1267.46     1267.46    356.01 o   0.62644
 -10  -3   5     7913.63     7913.63    889.59 o   0.57502
  -9  -3   5     2598.91     2598.91    509.80 o   0.52432
  -8  -3   5     2064.31     2064.31    454.35 o   0.47456
  -7  -3   5      710.48      710.48    266.55 o   0.42606
  -6  -3   5    42907.25    42907.25   2071.41 o   0.37933
  -5  -3   5     8288.36     8288.36    910.40 o   0.33508
  -4  -3   5    52717.20    52717.20   2296.02 o   0.29446
  -3  -3   5       98.82       98.82     99.41 o   0.25916
  -2  -3   5      879.06      879.06    296.49 o   0.23163
  -1  -3   5      319.22      319.22    178.67 o   0.21488
   0  -3   5    43515.59    43515.59   2086.04 o   0.21149
   1  -3   5    25449.11    25449.11   1595.28 o   0.22208
   2  -3   5   167184.58   167184.58   4088.82 o   0.24482
   3  -3   5     9214.58     9214.58    959.93 o   0.27675
   4  -3   5    84400.23    84400.23   2905.17 o   0.31509
   5  -3   5    18612.57    18612.57   1364.28 o   0.35777
   6  -3   5     7978.04     7978.04    893.20 o   0.40342
   7  -3   5     4381.57     4381.57    661.93 o   0.45115
   8  -3   5    10891.35    10891.35   1043.62 o   0.50035
   9  -3   5     5927.26     5927.26    769.89 o   0.55064
  10  -3   5    10968.78    10968.78   1047.32 o   0.60174
  11  -3   5     2465.93     2465.93    496.58 o   0.65345
  12  -3   5     2790.91     2790.91    528.29 o   0.70566
  13  -3   5     4637.09     4637.09    680.96 o   0.75824
 -13  -2   5      417.74      417.74    204.39 o   0.71806
 -12  -2   5     4012.04     4012.04    633.41 o   0.66540
 -11  -2   5    36993.62    36993.62   1923.37 o   0.61313
 -10  -2   5     1403.06     1403.06    374.57 o   0.56137
  -9  -2   5     2220.69     2220.69    471.24 o   0.51027
  -8  -2   5     5111.45     5111.45    714.94 o   0.46006
  -7  -2   5     7329.50     7329.50    856.13 o   0.41105
  -6  -2   5      338.90      338.90    184.09 o   0.36373
  -5  -2   5      119.78      119.78    109.45 o   0.31886
  -4  -2   5     7255.55     7255.55    851.79 o   0.27763
  -3  -2   5     7696.04     7696.04    877.27 o   0.24191
  -2  -2   5    64534.16    64534.16   2540.36 o   0.21446
  -1  -2   5   120363.54   120363.54   3469.34 o   0.19874
   0  -2   5   389137.63   389137.63   6238.09 o   0.19757
   1  -2   5    54130.49    54130.49   2326.60 o   0.21119
   2  -2   5      922.05      922.05    303.65 o   0.23708
   3  -2   5    23256.64    23256.64   1525.01 o   0.27174
   4  -2   5    14386.96    14386.96   1199.46 o   0.31227
   5  -2   5      244.26      244.26    156.29 o   0.35667
   6  -2   5    13121.54    13121.54   1145.49 o   0.40366
   7  -2   5        8.39        8.39     28.96 o   0.45245
   8  -2   5    28836.91    28836.91   1698.14 o   0.50251
   9  -2   5     8710.58     8710.58    933.30 o   0.55348
  10  -2   5      698.25      698.25    264.24 o   0.60515
  11  -2   5     1921.88     1921.88    438.39 o   0.65735
  12  -2   5     1576.78     1576.78    397.09 o   0.70996
  13  -2   5     1741.91     1741.91    417.36 o   0.76289
 -13  -1   5     4357.13     4357.13    660.09 o   0.70843
 -12  -1   5     3042.34     3042.34    551.57 o   0.65574
 -11  -1   5     3219.84     3219.84    567.44 o   0.60345
 -10  -1   5     2300.87     2300.87    479.67 o   0.55168
  -9  -1   5      184.79      184.79    135.94 o   0.50057
  -8  -1   5     9799.11     9799.11    989.90 o   0.45036
  -7  -1   5     4973.90     4973.90    705.26 o   0.40139
  -6  -1   5   247467.19   247467.19   4974.61 o   0.35417
  -5  -1   5        0.14        0.14      3.79 o   0.30951
  -4  -1   5    35089.38    35089.38   1873.22 o   0.26867
  -3  -1   5    87378.70    87378.70   2955.99 o   0.23367
  -2  -1   5    30800.83    30800.83   1755.02 o   0.20750
  -1  -1   5     2001.29     2001.29    447.36 o   0.19376
   0  -1   5    32934.45    32934.45   1814.79 o   0.19510
   1  -1   5   104768.14   104768.14   3236.79 o   0.21122
   2  -1   5    22563.87    22563.87   1502.13 o   0.23916
   3  -1   5      269.27      269.27    164.10 o   0.27535
   4  -1   5    50953.04    50953.04   2257.28 o   0.31697
   5  -1   5    21607.65    21607.65   1469.95 o   0.36215
   6  -1   5     1965.44     1965.44    443.33 o   0.40972
   7  -1   5     9896.57     9896.57    994.82 o   0.45893
   8  -1   5     2498.89     2498.89    499.89 o   0.50931
   9  -1   5     7541.65     7541.65    868.43 o   0.56055
  10  -1   5     2777.54     2777.54    527.02 o   0.61242
  11  -1   5    11972.73    11972.73   1094.20 o   0.66478
  12  -1   5      528.80      528.80    229.96 o   0.71753
  13  -1   5        1.75        1.75     13.24 o   0.77058
 -13   0   5    10929.95    10929.95   1045.46 o   0.70204
 -12   0   5      633.54      633.54    251.70 o   0.64959
 -11   0   5     1109.71     1109.71    333.12 o   0.59759
 -10   0   5    13378.70    13378.70   1156.66 o   0.54615
  -9   0   5    61153.23    61153.23   2472.92 o   0.49547
  -8   0   5      379.32      379.32    194.76 o   0.44579
  -7   0   5    24296.23    24296.23   1558.72 o   0.39749
  -6   0   5       86.94       86.94     93.24 o   0.35115
  -5   0   5    18622.04    18622.04   1364.63 o   0.30764
  -4   0   5     4845.37     4845.37    696.09 o   0.26835
  -3   0   5     5542.18     5542.18    744.46 o   0.23540
  -2   0   5   133045.17   133045.17   3647.54 o   0.21178
  -1   0   5    18627.01    18627.01   1364.81 o   0.20079
   0   0   5    87255.41    87255.41   2953.90 o   0.20450
   1   0   5   101296.55   101296.55   3182.71 o   0.22216
   2   0   5   406389.69   406389.69   6374.87 o   0.25084
   3   0   5    52545.33    52545.33   2292.28 o   0.28726
   4   0   5    29332.68    29332.68   1712.68 o   0.32886
   5   0   5     4131.18     4131.18    642.74 o   0.37392
   6   0   5    19558.88    19558.88   1398.53 o   0.42133
   7   0   5     1359.00     1359.00    368.65 o   0.47037
   8   0   5      118.93      118.93    109.06 o   0.52059
   9   0   5     2788.17     2788.17    528.03 o   0.57167
  10   0   5    22018.55    22018.55   1483.86 o   0.62341
  11   0   5      878.88      878.88    296.46 o   0.67565
  12   0   5      596.20      596.20    244.17 o   0.72828
  13   0   5      144.32      144.32    120.13 o   0.78123
 -13   1   5    25578.83    25578.83   1599.34 o   0.69899
 -12   1   5      362.64      362.64    190.43 o   0.64705
 -11   1   5     1860.50     1860.50    431.34 o   0.59564
 -10   1   5     3385.04     3385.04    581.81 o   0.54493
  -9   1   5    15401.30    15401.30   1241.02 o   0.49511
  -8   1   5    11994.28    11994.28   1095.18 o   0.44649
  -7   1   5    16481.64    16481.64   1283.81 o   0.39951
  -6   1   5        4.71        4.71     21.70 o   0.35482
  -5   1   5    27319.35    27319.35   1652.86 o   0.31339
  -4   1   5   293980.75   293980.75   5422.00 o   0.27671
  -3   1   5    59790.22    59790.22   2445.20 o   0.24688
  -2   1   5   258781.81   258781.81   5087.06 o   0.22665
  -1   1   5    46156.80    46156.80   2148.41 o   0.21868
   0   1   5    48728.14    48728.14   2207.45 o   0.22428
   1   1   5    18183.43    18183.43   1348.46 o   0.24252
   2   1   5     1928.15     1928.15    439.11 o   0.27086
   3   1   5     6898.42     6898.42    830.57 o   0.30651
   4   1   5     8523.46     8523.46    923.23 o   0.34722
   5   1   5     2581.22     2581.22    508.06 o   0.39142
   6   1   5    46510.86    46510.86   2156.64 o   0.43805
   7   1   5    19673.57    19673.57   1402.63 o   0.48642
   8   1   5        2.88        2.88     16.98 o   0.53605
   9   1   5      180.51      180.51    134.35 o   0.58662
  10   1   5    11027.24    11027.24   1050.11 o   0.63792
  11   1   5      573.04      573.04    239.38 o   0.68977
  12   1   5       42.33       42.33     65.06 o   0.74206
  13   1   5       92.93       92.93     96.40 o   0.79471
 -13   2   5      341.47      341.47    184.79 o   0.69930
 -12   2   5     3237.81     3237.81    569.02 o   0.64815
 -11   2   5     5854.54     5854.54    765.15 o   0.59766
 -10   2   5     2161.88     2161.88    464.96 o   0.54803
  -9   2   5    33053.79    33053.79   1818.07 o   0.49951
  -8   2   5    17335.13    17335.13   1316.63 o   0.45245
  -7   2   5    82183.42    82183.42   2866.77 o   0.40736
  -6   2   5     1183.08     1183.08    343.96 o   0.36498
  -5   2   5    28892.30    28892.30   1699.77 o   0.32637
  -4   2   5      197.28      197.28    140.46 o   0.29300
  -3   2   5    11584.93    11584.93   1076.33 o   0.26686
  -2   2   5    10319.14    10319.14   1015.83 o   0.25023
  -1   2   5     9313.30     9313.30    965.05 o   0.24504
   0   2   5    52556.50    52556.50   2292.52 o   0.25202
   1   2   5    61278.23    61278.23   2475.44 o   0.27020
   2   2   5     2698.51     2698.51    519.47 o   0.29756
   3   2   5   281268.38   281268.38   5303.47 o   0.33182
   4   2   5    35033.46    35033.46   1871.72 o   0.37108
   5   2   5    74344.85    74344.85   2726.63 o   0.41392
   6   2   5     1791.80     1791.80    423.30 o   0.45934
   7   2   5     8245.86     8245.86    908.07 o   0.50664
   8   2   5     3945.62     3945.62    628.14 o   0.55535
   9   2   5     3821.18     3821.18    618.16 o   0.60512
  10   2   5     8355.08     8355.08    914.06 o   0.65572
  11   2   5        0.08        0.08      2.86 o   0.70696
  12   2   5     4683.18     4683.18    684.34 o   0.75872
  13   2   5       18.95       18.95     43.53 o   0.81089
 -13   3   5     1624.13     1624.13    403.01 o   0.70299
 -12   3   5    11164.83    11164.83   1056.64 o   0.65288
 -11   3   5    39183.48    39183.48   1979.48 o   0.60360
 -10   3   5     4007.59     4007.59    633.06 o   0.55539
  -9   3   5    16235.41    16235.41   1274.18 o   0.50853
  -8   3   5     7446.55     7446.55    862.93 o   0.46345
  -7   3   5    13728.35    13728.35   1171.68 o   0.42072
  -6   3   5    11340.49    11340.49   1064.92 o   0.38113
  -5   3   5     5290.17     5290.17    727.34 o   0.34575
  -4   3   5   112000.82   112000.82   3346.65 o   0.31600
  -3   3   5      773.98      773.98    278.20 o   0.29361
  -2   3   5   312343.13   312343.13   5588.77 o   0.28033
  -1   3   5    59180.31    59180.31   2432.70 o   0.27749
   0   3   5   133675.80   133675.80   3656.17 o   0.28539
   1   3   5      930.25      930.25    305.00 o   0.30320
   2   3   5     6717.40     6717.40    819.60 o   0.32930
   3   3   5    79489.30    79489.30   2819.38 o   0.36192
   4   3   5    61575.12    61575.12   2481.43 o   0.39945
   5   3   5     4694.30     4694.30    685.15 o   0.44065
   6   3   5      219.51      219.51    148.16 o   0.48458
   7   3   5     3377.61     3377.61    581.17 o   0.53056
   8   3   5    36266.39    36266.39   1904.37 o   0.57810
   9   3   5      522.66      522.66    228.62 o   0.62685
  10   3   5      278.21      278.21    166.80 o   0.67655
  11   3   5      601.71      601.71    245.30 o   0.72700
  12   3   5      380.62      380.62    195.10 o   0.77806
  13   3   5     1651.03     1651.03    406.33 o   0.82960
 -13   4   5        0.69        0.69      8.33 o   0.70999
 -12   4   5     9448.54     9448.54    972.04 o   0.66116
 -11   4   5     5110.67     5110.67    714.89 o   0.61335
 -10   4   5      260.79      260.79    161.49 o   0.56683
  -9   4   5    22630.01    22630.01   1504.33 o   0.52195
  -8   4   5      278.10      278.10    166.76 o   0.47916
  -7   4   5    30947.66    30947.66   1759.19 o   0.43909
  -6   4   5    49226.45    49226.45   2218.70 o   0.40253
  -5   4   5   123081.55   123081.55   3508.30 o   0.37053
  -4   4   5    80736.78    80736.78   2841.42 o   0.34437
  -3   4   5        1.28        1.28     11.32 o   0.32546
  -2   4   5    16698.91    16698.91   1292.24 o   0.31509
  -1   4   5     1701.68     1701.68    412.51 o   0.31414
   0   4   5     3212.98     3212.98    566.83 o   0.32266
   1   4   5    13965.08    13965.08   1181.74 o   0.33996
   2   4   5    70562.79    70562.79   2656.37 o   0.36478
   3   4   5   106739.49   106739.49   3267.10 o   0.39572
   4   4   5        0.52        0.52      7.19 o   0.43146
   5   4   5   115145.79   115145.79   3393.31 o   0.47090
   6   4   5     3351.80     3351.80    578.95 o   0.51320
   7   4   5    12462.69    12462.69   1116.36 o   0.55770
   8   4   5    10635.07    10635.07   1031.26 o   0.60392
   9   4   5       63.22       63.22     79.51 o   0.65150
  10   4   5     1612.62     1612.62    401.57 o   0.70015
  11   4   5      931.34      931.34    305.18 o   0.74966
  12   4   5     3470.68     3470.68    589.12 o   0.79988
  13   4   5     1772.76     1772.76    421.04 o   0.85069
 -13   5   5      157.62      157.62    125.54 o   0.72022
 -12   5   5    10030.29    10030.29   1001.51 o   0.67285
 -11   5   5     1327.13     1327.13    364.30 o   0.62672
 -10   5   5     4262.17     4262.17    652.85 o   0.58212
  -9   5   5    17691.52    17691.52   1330.09 o   0.53943
  -8   5   5     8120.03     8120.03    901.11 o   0.49913
  -7   5   5      123.46      123.46    111.11 o   0.46186
  -6   5   5     1419.60     1419.60    376.78 o   0.42840
  -5   5   5    86571.05    86571.05   2942.30 o   0.39971
  -4   5   5   137089.25   137089.25   3702.56 o   0.37690
  -3   5   5     5417.60     5417.60    736.04 o   0.36106
  -2   5   5    34377.86    34377.86   1854.13 o   0.35314
  -1   5   5        0.01        0.01      1.14 o   0.35368
   0   5   5     2901.43     2901.43    538.65 o   0.36263
   1   5   5    91127.09    91127.09   3018.73 o   0.37940
   2   5   5     3495.91     3495.91    591.26 o   0.40301
   3   5   5    16225.57    16225.57   1273.80 o   0.43235
   4   5   5    14577.54    14577.54   1207.37 o   0.46634
   5   5   5    39989.80    39989.80   1999.74 o   0.50403
   6   5   5    30594.06    30594.06   1749.12 o   0.54466
   7   5   5      685.72      685.72    261.86 o   0.58762
   8   5   5     6001.57     6001.57    774.70 o   0.63243
   9   5   5      137.72      137.72    117.35 o   0.67873
  10   5   5      580.49      580.49    240.93 o   0.72623
  11   5   5       61.27       61.27     78.27 o   0.77471
  12   5   5        8.19        8.19     28.62 o   0.82401
  13   5   5     1459.42     1459.42    382.02 o   0.87397
 -13   6   5     8272.02     8272.02    909.51 o   0.73353
 -12   6   5     6811.05     6811.05    825.29 o   0.68780
 -11   6   5     4258.38     4258.38    652.56 o   0.64350
 -10   6   5    27467.74    27467.74   1657.34 o   0.60097
  -9   6   5     2157.06     2157.06    464.44 o   0.56059
  -8   6   5      184.78      184.78    135.93 o   0.52287
  -7   6   5    38717.37    38717.37   1967.67 o   0.48842
  -6   6   5    37230.27    37230.27   1929.51 o   0.45798
  -5   6   5     6519.33     6519.33    807.42 o   0.43241
  -4   6   5    47135.11    47135.11   2171.06 o   0.41260
  -3   6   5    17880.78    17880.78   1337.19 o   0.39942
  -2   6   5    13586.85    13586.85   1165.63 o   0.39352
  -1   6   5     5087.15     5087.15    713.24 o   0.39525
   0   6   5     4062.75     4062.75    637.40 o   0.40449
   1   6   5    15170.52    15170.52   1231.69 o   0.42076
   2   6   5     6053.56     6053.56    778.05 o   0.44328
   3   6   5     1253.43     1253.43    354.04 o   0.47116
   4   6   5    29511.35    29511.35   1717.89 o   0.50350
   5   6   5    33083.87    33083.87   1818.90 o   0.53951
   6   6   5    15525.80    15525.80   1246.03 o   0.57850
   7   6   5    40331.00    40331.00   2008.26 o   0.61990
   8   6   5      929.58      929.58    304.89 o   0.66328
   9   6   5    11497.66    11497.66   1072.27 o   0.70826
  10   6   5      277.71      277.71    166.65 o   0.75455
  11   6   5     1383.66     1383.66    371.98 o   0.80193
  12   6   5      102.27      102.27    101.13 o   0.85023
  13   6   5      414.94      414.94    203.70 o   0.89928
 -13   7   5     4234.59     4234.59    650.74 o   0.74976
 -12   7   5      833.01      833.01    288.62 o   0.70578
 -11   7   5      895.35      895.35    299.22 o   0.66343
 -10   7   5    17997.63    17997.63   1341.55 o   0.62304
  -9   7   5       22.74       22.74     47.69 o   0.58503
  -8   7   5     1548.89     1548.89    393.56 o   0.54989
  -7   7   5    46245.79    46245.79   2150.48 o   0.51819
  -6   7   5    52250.41    52250.41   2285.83 o   0.49061
  -5   7   5      433.38      433.38    208.18 o   0.46788
  -4   7   5     5498.29     5498.29    741.50 o   0.45072
  -3   7   5    48488.42    48488.42   2202.01 o   0.43981
  -2   7   5    19175.40    19175.40   1384.75 o   0.43559
  -1   7   5      468.35      468.35    216.41 o   0.43827
   0   7   5    42143.46    42143.46   2052.89 o   0.44772
   1   7   5    33985.56    33985.56   1843.52 o   0.46353
   2   7   5      121.16      121.16    110.07 o   0.48508
   3   7   5    22812.71    22812.71   1510.39 o   0.51164
   4   7   5       35.13       35.13     59.27 o   0.54248
   5   7   5     1689.72     1689.72    411.06 o   0.57691
   6   7   5     2143.78     2143.78    463.01 o   0.61432
   7   7   5     2920.31     2920.31    540.40 o   0.65421
   8   7   5        1.30        1.30     11.39 o   0.69616
   9   7   5     3394.82     3394.82    582.65 o   0.73980
  10   7   5     5649.66     5649.66    751.64 o   0.78486
  11   7   5     1577.39     1577.39    397.16 o   0.83111
  12   7   5     1491.35     1491.35    386.18 o   0.87836
  13   7   5      406.13      406.13    201.53 o   0.92645
 -13   8   5     4838.53     4838.53    695.60 o   0.76873
 -12   8   5      179.13      179.13    133.84 o   0.72657
 -11   8   5     3786.95     3786.95    615.38 o   0.68622
 -10   8   5     2034.44     2034.44    451.05 o   0.64802
  -9   8   5     4904.01     4904.01    700.29 o   0.61237
  -8   8   5     7770.77     7770.77    881.52 o   0.57973
  -7   8   5    28427.90    28427.90   1686.06 o   0.55065
  -6   8   5    11987.10    11987.10   1094.86 o   0.52571
  -5   8   5    17055.35    17055.35   1305.96 o   0.50554
  -4   8   5     8131.07     8131.07    901.72 o   0.49071
  -3   8   5     9929.17     9929.17    996.45 o   0.48172
  -2   8   5     8003.60     8003.60    894.63 o   0.47890
  -1   8   5     1177.46     1177.46    343.14 o   0.48236
   0   8   5     1237.69     1237.69    351.81 o   0.49196
   1   8   5      464.60      464.60    215.55 o   0.50736
   2   8   5      526.24      526.24    229.40 o   0.52805
   3   8   5     9278.85     9278.85    963.27 o   0.55344
   4   8   5     9409.73     9409.73    970.04 o   0.58291
   5   8   5     6722.97     6722.97    819.94 o   0.61587
   6   8   5     5509.55     5509.55    742.26 o   0.65181
   7   8   5    11083.01    11083.01   1052.76 o   0.69025
   8   8   5      160.76      160.76    126.79 o   0.73079
   9   8   5     9629.95     9629.95    981.32 o   0.77312
  10   8   5      485.62      485.62    220.37 o   0.81694
  11   8   5      303.15      303.15    174.11 o   0.86204
  12   8   5      447.75      447.75    211.60 o   0.90822
  13   8   5       47.26       47.26     68.75 o   0.95532
 -13   9   5      312.87      312.87    176.88 o   0.79024
 -12   9   5     1519.44     1519.44    389.80 o   0.74995
 -11   9   5     1606.05     1606.05    400.76 o   0.71162
 -10   9   5     1379.92     1379.92    371.47 o   0.67558
  -9   9   5     5995.80     5995.80    774.33 o   0.64222
  -8   9   5     1050.79     1050.79    324.16 o   0.61199
  -7   9   5       12.20       12.20     34.93 o   0.58535
  -6   9   5       97.26       97.26     98.62 o   0.56283
  -5   9   5     2969.52     2969.52    544.93 o   0.54493
  -4   9   5      991.43      991.43    314.87 o   0.53213
  -3   9   5     2277.38     2277.38    477.22 o   0.52479
  -2   9   5    14636.61    14636.61   1209.82 o   0.52314
  -1   9   5      193.69      193.69    139.17 o   0.52724
   0   9   5    18913.20    18913.20   1375.25 o   0.53695
   1   9   5     3106.40     3106.40    557.35 o   0.55199
   2   9   5     6111.05     6111.05    781.73 o   0.57192
   3   9   5     5717.53     5717.53    756.14 o   0.59626
   4   9   5    10559.54    10559.54   1027.60 o   0.62450
   5   9   5     5855.31     5855.31    765.20 o   0.65613
   6   9   5     1869.58     1869.58    432.39 o   0.69068
   7   9   5     1566.44     1566.44    395.78 o   0.72774
   8   9   5      566.40      566.40    237.99 o   0.76695
   9   9   5       47.74       47.74     69.09 o   0.80799
  10   9   5     2260.80     2260.80    475.48 o   0.85059
  11   9   5       28.85       28.85     53.71 o   0.89454
  12   9   5      789.21      789.21    280.93 o   0.93965
  13   9   5        0.02        0.02      1.37 o   0.98575
 -13  10   5    11127.62    11127.62   1054.88 o   0.81408
 -12  10   5    10043.29    10043.29   1002.16 o   0.77566
 -11  10   5     5674.37     5674.37    753.28 o   0.73933
 -10  10   5     9156.80     9156.80    956.91 o   0.70541
  -9  10   5    23004.13    23004.13   1516.71 o   0.67427
  -8  10   5     1818.68     1818.68    426.46 o   0.64629
  -7  10   5     8149.36     8149.36    902.74 o   0.62192
  -6  10   5    13369.25    13369.25   1156.26 o   0.60159
  -5  10   5    34155.09    34155.09   1848.11 o   0.58572
  -4  10   5       39.02       39.02     62.46 o   0.57468
  -3  10   5    21471.80    21471.80   1465.33 o   0.56875
  -2  10   5    11941.09    11941.09   1092.75 o   0.56809
  -1  10   5     2061.85     2061.85    454.08 o   0.57273
   0  10   5        3.57        3.57     18.89 o   0.58253
   1  10   5       74.76       74.76     86.46 o   0.59724
   2  10   5       71.20       71.20     84.38 o   0.61651
   3  10   5     7890.21     7890.21    888.27 o   0.63992
   4  10   5      636.74      636.74    252.34 o   0.66705
   5  10   5     1719.51     1719.51    414.67 o   0.69745
   6  10   5     1867.70     1867.70    432.17 o   0.73072
   7  10   5     3546.25     3546.25    595.50 o   0.76649
   8  10   5       64.94       64.94     80.58 o   0.80442
   9  10   5      773.37      773.37    278.09 o   0.84422
  10  10   5     1342.12     1342.12    366.35 o   0.88563
  11  10   5     1702.93     1702.93    412.67 o   0.92846
  12  10   5      145.37      145.37    120.57 o   0.97249
  13  10   5      375.33      375.33    193.74 o   1.01759
 -13  11   5      637.37      637.37    252.46 o   0.84007
 -12  11   5       88.40       88.40     94.02 o   0.80350
 -11  11   5     1842.10     1842.10    429.20 o   0.76913
 -10  11   5        0.60        0.60      7.74 o   0.73725
  -9  11   5     8707.22     8707.22    933.13 o   0.70820
  -8  11   5     3714.05     3714.05    609.43 o   0.68234
  -7  11   5     1765.21     1765.21    420.14 o   0.66004
  -6  11   5     2222.05     2222.05    471.39 o   0.64169
  -5  11   5     1475.18     1475.18    384.08 o   0.62762
  -4  11   5      582.56      582.56    241.36 o   0.61812
  -3  11   5      567.24      567.24    238.17 o   0.61341
  -2  11   5     1488.23     1488.23    385.78 o   0.61361
  -1  11   5        0.01        0.01      1.16 o   0.61870
   0  11   5     2512.56     2512.56    501.25 o   0.62856
   1  11   5      205.02      205.02    143.18 o   0.64298
   2  11   5     4185.12     4185.12    646.92 o   0.66166
   3  11   5    16850.36    16850.36   1298.09 o   0.68424
   4  11   5     1414.42     1414.42    376.09 o   0.71037
   5  11   5     2788.84     2788.84    528.09 o   0.73966
   6  11   5     1171.10     1171.10    342.21 o   0.77175
   7  11   5      424.09      424.09    205.93 o   0.80630
   8  11   5      831.19      831.19    288.30 o   0.84302
   9  11   5       24.75       24.75     49.75 o   0.88164
  10  11   5      113.56      113.56    106.57 o   0.92191
  11  11   5       62.78       62.78     79.23 o   0.96363
  12  11   5      224.60      224.60    149.87 o   1.00662
  13  11   5       68.94       68.94     83.03 o   1.05072
 -13  12   5     2892.42     2892.42    537.81 o   0.86800
 -12  12   5      698.88      698.88    264.36 o   0.83325
 -11  12   5     1159.82     1159.82    340.56 o   0.80077
 -10  12   5     4847.72     4847.72    696.26 o   0.77084
  -9  12   5     7293.85     7293.85    854.04 o   0.74376
  -8  12   5     5842.22     5842.22    764.34 o   0.71986
  -7  12   5    11658.50    11658.50   1079.75 o   0.69947
  -6  12   5     1324.51     1324.51    363.94 o   0.68289
  -5  12   5    39395.65    39395.65   1984.83 o   0.67042
  -4  12   5     1293.76     1293.76    359.69 o   0.66228
  -3  12   5     2113.04     2113.04    459.68 o   0.65864
  -2  12   5      116.70      116.70    108.03 o   0.65956
  -1  12   5     1098.38     1098.38    331.42 o   0.66504
   0  12   5      533.26      533.26    230.93 o   0.67495
   1  12   5       11.24       11.24     33.52 o   0.68911
   2  12   5       35.75       35.75     59.79 o   0.70727
   3  12   5      479.94      479.94    219.07 o   0.72912
   4  12   5     5398.39     5398.39    734.74 o   0.75434
   5  12   5     6943.97     6943.97    833.30 o   0.78261
   6  12   5     3487.94     3487.94    590.59 o   0.81361
   7  12   5      250.68      250.68    158.33 o   0.84704
   8  12   5     1512.27     1512.27    388.88 o   0.88262
   9  12   5      482.92      482.92    219.75 o   0.92011
  10  12   5      331.50      331.50    182.07 o   0.95928
  11  12   5      998.08      998.08    315.92 o   0.99993
  12  12   5      301.95      301.95    173.77 o   1.04189
  13  12   5      142.02      142.02    119.17 o   1.08501
 -13  13   5        3.55        3.55     18.83 o   0.89769
 -12  13   5     1561.47     1561.47    395.15 o   0.86471
 -11  13   5       47.00       47.00     68.56 o   0.83405
 -10  13   5       89.48       89.48     94.59 o   0.80596
  -9  13   5      583.34      583.34    241.53 o   0.78073
  -8  13   5      237.36      237.36    154.07 o   0.75865
  -7  13   5    13942.74    13942.74   1180.79 o   0.73999
  -6  13   5     3094.76     3094.76    556.31 o   0.72502
  -5  13   5    12670.19    12670.19   1125.62 o   0.71397
  -4  13   5     1855.61     1855.61    430.77 o   0.70703
  -3  13   5     2283.43     2283.43    477.85 o   0.70432
  -2  13   5     2350.47     2350.47    484.82 o   0.70588
  -1  13   5       62.08       62.08     78.79 o   0.71168
   0  13   5      236.53      236.53    153.80 o   0.72164
   1  13   5     3661.67     3661.67    605.12 o   0.73557
   2  13   5     2983.74     2983.74    546.24 o   0.75325
   3  13   5        3.70        3.70     19.23 o   0.77444
   4  13   5    10137.94    10137.94   1006.87 o   0.79885
   5  13   5     7145.29     7145.29    845.30 o   0.82619
   6  13   5     1075.16     1075.16    327.90 o   0.85618
   7  13   5      646.96      646.96    254.35 o   0.88856
   8  13   5     2926.81     2926.81    541.00 o   0.92308
   9  13   5        8.77        8.77     29.61 o   0.95950
  10  13   5       71.51       71.51     84.56 o   0.99761
  11  13   5        6.39        6.39     25.27 o   1.03724
  12  13   5      126.05      126.05    112.27 o   1.07820
  13  13   5        3.78        3.78     19.45 o   1.12036
 -13  14   5      123.06      123.06    110.93 o   0.92899
 -12  14   5     4513.25     4513.25    671.81 o   0.89770
 -11  14   5      591.55      591.55    243.22 o   0.86877
 -10  14   5     1711.36     1711.36    413.69 o   0.84242
  -9  14   5      844.10      844.10    290.53 o   0.81892
  -8  14   5     7392.82     7392.82    859.82 o   0.79851
  -7  14   5    16192.67    16192.67   1272.50 o   0.78143
  -6  14   5     9067.11     9067.11    952.21 o   0.76791
  -5  14   5     6105.10     6105.10    781.35 o   0.75814
  -4  14   5      164.83      164.83    128.39 o   0.75226
  -3  14   5    11071.38    11071.38   1052.21 o   0.75036
  -2  14   5      333.44      333.44    182.60 o   0.75248
  -1  14   5     2878.32     2878.32    536.50 o   0.75858
   0  14   5     1041.99     1041.99    322.80 o   0.76856
   1  14   5     1105.53     1105.53    332.49 o   0.78228
   2  14   5      472.51      472.51    217.37 o   0.79955
   3  14   5      292.70      292.70    171.08 o   0.82014
   4  14   5        1.97        1.97     14.04 o   0.84381
   5  14   5      235.38      235.38    153.42 o   0.87030
   6  14   5        0.45        0.45      6.69 o   0.89937
   7  14   5     3476.36     3476.36    589.61 o   0.93078
   8  14   5      559.28      559.28    236.49 o   0.96429
   9  14   5      611.35      611.35    247.25 o   0.99970
  10  14   5      481.14      481.14    219.35 o   1.03681
  11  14   5       12.96       12.96     36.00 o   1.07545
  12  14   5       84.01       84.01     91.66 o   1.11545
  13  14   5       84.81       84.81     92.09 o   1.15668
 -13  15   5      386.80      386.80    196.67 o   0.96172
 -12  15   5        0.10        0.10      3.23 o   0.93206
 -11  15   5       21.28       21.28     46.13 o   0.90477
 -10  15   5     1138.34     1138.34    337.39 o   0.88006
  -9  15   5      130.37      130.37    114.18 o   0.85817
  -8  15   5     1176.80     1176.80    343.04 o   0.83929
  -7  15   5    10820.64    10820.64   1040.22 o   0.82366
  -6  15   5     1522.88     1522.88    390.24 o   0.81145
  -5  15   5      544.22      544.22    233.29 o   0.80282
  -4  15   5      837.83      837.83    289.45 o   0.79788
  -3  15   5      965.85      965.85    310.78 o   0.79671
  -2  15   5      316.38      316.38    177.87 o   0.79932
  -1  15   5      499.79      499.79    223.56 o   0.80567
   0  15   5      540.53      540.53    232.49 o   0.81568
   1  15   5      183.01      183.01    135.28 o   0.82922
   2  15   5     3118.91     3118.91    558.47 o   0.84611
   3  15   5     1512.24     1512.24    388.87 o   0.86616
   4  15   5      125.64      125.64    112.09 o   0.88915
   5  15   5       98.94       98.94     99.47 o   0.91487
   6  15   5      436.89      436.89    209.02 o   0.94309
   7  15   5     1483.64     1483.64    385.18 o   0.97359
   8  15   5       44.60       44.60     66.79 o   1.00616
   9  15   5      616.26      616.26    248.25 o   1.04062
  10  15   5     1475.20     1475.20    384.08 o   1.07678
  11  15   5        0.58        0.58      7.62 o   1.11447
  12  15   5       99.76       99.76     99.88 o   1.15354
  13  15   5       23.31       23.31     48.28 o   1.19387
 -13 -15   6       67.43       67.43     82.11 o   1.05478
 -12 -15   6        7.84        7.84     28.00 o   1.01383
 -11 -15   6      120.47      120.47    109.76 o   0.97425
 -10 -15   6      324.62      324.62    180.17 o   0.93622
  -9 -15   6     2402.27     2402.27    490.13 o   0.89994
  -8 -15   6      323.21      323.21    179.78 o   0.86563
  -7 -15   6      733.53      733.53    270.84 o   0.83352
  -6 -15   6      193.86      193.86    139.23 o   0.80389
  -5 -15   6      202.90      202.90    142.44 o   0.77701
  -4 -15   6     1834.98     1834.98    428.37 o   0.75318
  -3 -15   6     3086.70     3086.70    555.58 o   0.73271
  -2 -15   6     5637.91     5637.91    750.86 o   0.71587
  -1 -15   6     2678.91     2678.91    517.58 o   0.70293
   0 -15   6    10502.05    10502.05   1024.80 o   0.69411
   1 -15   6      934.56      934.56    305.71 o   0.68957
   2 -15   6     4442.46     4442.46    666.52 o   0.68938
   3 -15   6       99.50       99.50     99.75 o   0.69355
   4 -15   6     2011.99     2011.99    448.55 o   0.70201
   5 -15   6     1144.28     1144.28    338.27 o   0.71461
   6 -15   6      454.10      454.10    213.10 o   0.73112
   7 -15   6     2154.76     2154.76    464.19 o   0.75129
   8 -15   6      116.03      116.03    107.71 o   0.77484
   9 -15   6    10059.00    10059.00   1002.95 o   0.80147
  10 -15   6      902.75      902.75    300.46 o   0.83087
  11 -15   6       30.01       30.01     54.78 o   0.86278
  12 -15   6       62.91       62.91     79.32 o   0.89691
  13 -15   6       20.46       20.46     45.23 o   0.93304
 -13 -14   6       57.72       57.72     75.97 o   1.01912
 -12 -14   6      185.96      185.96    136.37 o   0.97718
 -11 -14   6        1.06        1.06     10.31 o   0.93658
 -10 -14   6      581.02      581.02    241.04 o   0.89750
  -9 -14   6       90.74       90.74     95.26 o   0.86015
  -8 -14   6     2241.58     2241.58    473.45 o   0.82478
  -7 -14   6      113.78      113.78    106.67 o   0.79164
  -6 -14   6      493.98      493.98    222.26 o   0.76102
  -5 -14   6      465.04      465.04    215.65 o   0.73324
  -4 -14   6      273.12      273.12    165.26 o   0.70864
  -3 -14   6       44.52       44.52     66.72 o   0.68755
  -2 -14   6     1598.66     1598.66    399.83 o   0.67031
  -1 -14   6     4116.62     4116.62    641.61 o   0.65723
   0 -14   6    16099.25    16099.25   1268.83 o   0.64854
   1 -14   6      847.43      847.43    291.11 o   0.64443
   2 -14   6     4423.39     4423.39    665.09 o   0.64499
   3 -14   6     1711.08     1711.08    413.65 o   0.65021
   4 -14   6     2917.28     2917.28    540.12 o   0.65997
   5 -14   6     1774.10     1774.10    421.20 o   0.67408
   6 -14   6        6.73        6.73     25.94 o   0.69227
   7 -14   6     6137.88     6137.88    783.45 o   0.71423
   8 -14   6       77.41       77.41     87.98 o   0.73962
   9 -14   6     1036.99     1036.99    322.02 o   0.76811
  10 -14   6     1154.68     1154.68    339.81 o   0.79936
  11 -14   6      718.45      718.45    268.04 o   0.83307
  12 -14   6      952.07      952.07    308.56 o   0.86894
  13 -14   6      410.65      410.65    202.65 o   0.90672
 -13 -13   6       24.14       24.14     49.13 o   0.98457
 -12 -13   6       87.30       87.30     93.43 o   0.94161
 -11 -13   6      487.95      487.95    220.90 o   0.89995
 -10 -13   6      229.54      229.54    151.51 o   0.85978
  -9 -13   6      914.14      914.14    302.35 o   0.82132
  -8 -13   6     1342.86     1342.86    366.45 o   0.78482
  -7 -13   6     3713.03     3713.03    609.35 o   0.75057
  -6 -13   6      175.44      175.44    132.45 o   0.71888
  -5 -13   6      863.20      863.20    293.80 o   0.69012
  -4 -13   6       97.82       97.82     98.90 o   0.66466
  -3 -13   6     3964.40     3964.40    629.63 o   0.64290
  -2 -13   6      104.09      104.09    102.02 o   0.62521
  -1 -13   6     2264.35     2264.35    475.85 o   0.61196
   0 -13   6      896.01      896.01    299.33 o   0.60344
   1 -13   6        0.30        0.30      5.48 o   0.59984
   2 -13   6    30945.95    30945.95   1759.15 o   0.60126
   3 -13   6     8485.93     8485.93    921.19 o   0.60766
   4 -13   6      540.26      540.26    232.43 o   0.61889
   5 -13   6     8921.87     8921.87    944.56 o   0.63469
   6 -13   6      289.86      289.86    170.25 o   0.65472
   7 -13   6     1664.13     1664.13    407.94 o   0.67863
   8 -13   6       19.03       19.03     43.63 o   0.70600
   9 -13   6     1444.70     1444.70    380.09 o   0.73646
  10 -13   6     2143.89     2143.89    463.02 o   0.76963
  11 -13   6     6105.78     6105.78    781.39 o   0.80519
  12 -13   6      381.44      381.44    195.31 o   0.84283
  13 -13   6      623.97      623.97    249.79 o   0.88229
 -13 -12   6       75.44       75.44     86.85 o   0.95125
 -12 -12   6      355.21      355.21    188.47 o   0.90725
 -11 -12   6        2.65        2.65     16.27 o   0.86451
 -10 -12   6     2722.67     2722.67    521.79 o   0.82320
  -9 -12   6     1929.65     1929.65    439.28 o   0.78358
  -8 -12   6      262.84      262.84    162.12 o   0.74589
  -7 -12   6     3400.77     3400.77    583.16 o   0.71045
  -6 -12   6     1711.46     1711.46    413.70 o   0.67762
  -5 -12   6      625.44      625.44    250.09 o   0.64778
  -4 -12   6     3598.68     3598.68    599.89 o   0.62138
  -3 -12   6     6319.34     6319.34    794.94 o   0.59886
  -2 -12   6      320.44      320.44    179.01 o   0.58068
  -1 -12   6       70.73       70.73     84.10 o   0.56726
   0 -12   6      346.93      346.93    186.26 o   0.55893
   1 -12   6     2798.94     2798.94    529.05 o   0.55593
   2 -12   6    23059.06    23059.06   1518.52 o   0.55834
   3 -12   6     1436.83     1436.83    379.06 o   0.56609
   4 -12   6      121.35      121.35    110.16 o   0.57898
   5 -12   6      598.11      598.11    244.56 o   0.59666
   6 -12   6      364.82      364.82    191.00 o   0.61872
   7 -12   6     1010.80     1010.80    317.93 o   0.64472
   8 -12   6        0.41        0.41      6.39 o   0.67421
   9 -12   6     9864.03     9864.03    993.18 o   0.70673
  10 -12   6      172.28      172.28    131.26 o   0.74190
  11 -12   6      828.20      828.20    287.79 o   0.77936
  12 -12   6      790.01      790.01    281.07 o   0.81879
  13 -12   6      311.99      311.99    176.63 o   0.85992
 -13 -11   6      226.70      226.70    150.57 o   0.91930
 -12 -11   6       76.91       76.91     87.70 o   0.87425
 -11 -11   6      429.31      429.31    207.20 o   0.83040
 -10 -11   6     1301.09     1301.09    360.71 o   0.78793
  -9 -11   6      540.23      540.23    232.43 o   0.74709
  -8 -11   6     3031.52     3031.52    550.59 o   0.70815
  -7 -11   6     1690.70     1690.70    411.18 o   0.67146
  -6 -11   6     3581.05     3581.05    598.42 o   0.63739
  -5 -11   6       18.48       18.48     42.99 o   0.60639
  -4 -11   6     3288.55     3288.55    573.46 o   0.57894
  -3 -11   6     2402.43     2402.43    490.15 o   0.55559
  -2 -11   6     3676.82     3676.82    606.37 o   0.53686
  -1 -11   6     4689.91     4689.91    684.83 o   0.52325
   0 -11   6     7170.70     7170.70    846.80 o   0.51516
   1 -11   6     4305.87     4305.87    656.19 o   0.51286
   2 -11   6        8.49        8.49     29.15 o   0.51643
   3 -11   6      616.15      616.15    248.22 o   0.52574
   4 -11   6    15952.75    15952.75   1263.04 o   0.54049
   5 -11   6     3983.45     3983.45    631.15 o   0.56027
   6 -11   6       76.00       76.00     87.18 o   0.58455
   7 -11   6     2798.56     2798.56    529.01 o   0.61281
   8 -11   6      242.27      242.27    155.65 o   0.64451
   9 -11   6     4312.79     4312.79    656.72 o   0.67919
  10 -11   6     1324.20     1324.20    363.89 o   0.71640
  11 -11   6      132.60      132.60    115.15 o   0.75577
  12 -11   6      196.30      196.30    140.11 o   0.79699
  13 -11   6      733.82      733.82    270.89 o   0.83977
 -13 -10   6      130.19      130.19    114.10 o   0.88885
 -12 -10   6      214.92      214.92    146.60 o   0.84276
 -11 -10   6     2549.92     2549.92    504.97 o   0.79779
 -10 -10   6      101.41      101.41    100.70 o   0.75414
  -9 -10   6      161.15      161.15    126.94 o   0.71205
  -8 -10   6      283.70      283.70    168.43 o   0.67182
  -7 -10   6      617.70      617.70    248.54 o   0.63380
  -6 -10   6      252.31      252.31    158.84 o   0.59840
  -5 -10   6     9537.24     9537.24    976.59 o   0.56614
  -4 -10   6    16298.89    16298.89   1276.67 o   0.53755
  -3 -10   6       57.32       57.32     75.71 o   0.51327
  -2 -10   6     2663.35     2663.35    516.08 o   0.49393
  -1 -10   6      580.60      580.60    240.96 o   0.48013
   0 -10   6     1501.52     1501.52    387.49 o   0.47234
   1 -10   6    18247.88    18247.88   1350.85 o   0.47088
   2 -10   6    26906.55    26906.55   1640.32 o   0.47579
   3 -10   6     3813.02     3813.02    617.50 o   0.48689
   4 -10   6     2963.14     2963.14    544.35 o   0.50376
   5 -10   6     8290.50     8290.50    910.52 o   0.52586
   6 -10   6     7472.21     7472.21    864.42 o   0.55255
   7 -10   6     4914.51     4914.51    701.04 o   0.58320
   8 -10   6     3256.06     3256.06    570.62 o   0.61723
   9 -10   6     5321.13     5321.13    729.46 o   0.65410
  10 -10   6     2265.02     2265.02    475.92 o   0.69337
  11 -10   6    16726.77    16726.77   1293.32 o   0.73465
  12 -10   6      163.84      163.84    128.00 o   0.77762
  13 -10   6      333.85      333.85    182.71 o   0.82201
 -13  -9   6        0.49        0.49      7.00 o   0.86008
 -12  -9   6     5474.16     5474.16    739.88 o   0.81296
 -11  -9   6        2.92        2.92     17.09 o   0.76689
 -10  -9   6       55.81       55.81     74.70 o   0.72205
  -9  -9   6       71.07       71.07     84.30 o   0.67869
  -8  -9   6      237.42      237.42    154.09 o   0.63713
  -7  -9   6      875.90      875.90    295.96 o   0.59772
  -6  -9   6    14018.35    14018.35   1183.99 o   0.56093
  -5  -9   6     1076.84     1076.84    328.15 o   0.52730
  -4  -9   6     2888.50     2888.50    537.45 o   0.49747
  -3  -9   6     4309.05     4309.05    656.43 o   0.47217
  -2  -9   6    13283.54    13283.54   1152.54 o   0.45216
  -1  -9   6     9054.71     9054.71    951.56 o   0.43816
   0  -9   6     4566.60     4566.60    675.77 o   0.43075
   1  -9   6    12358.98    12358.98   1111.71 o   0.43029
   2  -9   6       33.95       33.95     58.26 o   0.43679
   3  -9   6       28.22       28.22     53.12 o   0.44994
   4  -9   6     3718.00     3718.00    609.75 o   0.46920
   5  -9   6     1913.32     1913.32    437.42 o   0.49384
   6  -9   6     4501.08     4501.08    670.90 o   0.52311
   7  -9   6    10469.65    10469.65   1023.21 o   0.55627
   8  -9   6     1635.67     1635.67    404.43 o   0.59268
   9  -9   6       54.97       54.97     74.14 o   0.63177
  10  -9   6       22.35       22.35     47.27 o   0.67307
  11  -9   6     1102.55     1102.55    332.05 o   0.71621
  12  -9   6       45.62       45.62     67.54 o   0.76086
  13  -9   6      306.65      306.65    175.11 o   0.80679
 -13  -8   6      443.16      443.16    210.51 o   0.83315
 -12  -8   6      834.27      834.27    288.84 o   0.78504
 -11  -8   6      487.32      487.32    220.75 o   0.73789
 -10  -8   6      887.81      887.81    297.96 o   0.69188
  -9  -8   6      632.92      632.92    251.58 o   0.64727
  -8  -8   6      506.44      506.44    225.04 o   0.60435
  -7  -8   6    32230.64    32230.64   1795.29 o   0.56353
  -6  -8   6     7433.39     7433.39    862.17 o   0.52528
  -5  -8   6     1379.79     1379.79    371.45 o   0.49020
  -4  -8   6     3305.11     3305.11    574.90 o   0.45904
  -3  -8   6     5799.77     5799.77    761.56 o   0.43263
  -2  -8   6     7792.13     7792.13    882.73 o   0.41189
  -1  -8   6     1301.41     1301.41    360.75 o   0.39770
   0  -8   6    42308.77    42308.77   2056.91 o   0.39079
   1  -8   6      905.13      905.13    300.85 o   0.39154
   2  -8   6     3747.47     3747.47    612.17 o   0.39989
   3  -8   6     5931.61     5931.61    770.17 o   0.41541
   4  -8   6     9092.12     9092.12    953.53 o   0.43731
   5  -8   6     1914.11     1914.11    437.51 o   0.46471
   6  -8   6     7250.11     7250.11    851.48 o   0.49669
   7  -8   6    17836.03    17836.03   1335.52 o   0.53243
   8  -8   6    12380.36    12380.36   1112.67 o   0.57122
   9  -8   6     3814.09     3814.09    617.58 o   0.61248
  10  -8   6     1991.94     1991.94    446.31 o   0.65575
  11  -8   6     2728.95     2728.95    522.39 o   0.70066
  12  -8   6      290.77      290.77    170.52 o   0.74690
  13  -8   6     4349.99     4349.99    659.54 o   0.79425
 -13  -7   6      432.12      432.12    207.87 o   0.80825
 -12  -7   6     1112.10     1112.10    333.48 o   0.75921
 -11  -7   6       49.58       49.58     70.41 o   0.71104
 -10  -7   6     1645.11     1645.11    405.60 o   0.66391
  -9  -7   6      165.00      165.00    128.45 o   0.61807
  -8  -7   6     3656.20     3656.20    604.67 o   0.57383
  -7  -7   6    30113.45    30113.45   1735.32 o   0.53159
  -6  -7   6     7220.31     7220.31    849.72 o   0.49185
  -5  -7   6    13407.93    13407.93   1157.93 o   0.45529
  -4  -7   6    33320.57    33320.57   1825.39 o   0.42271
  -3  -7   6      305.00      305.00    174.64 o   0.39512
  -2  -7   6    30582.26    30582.26   1748.78 o   0.37361
  -1  -7   6    15161.30    15161.30   1231.31 o   0.35928
   0  -7   6     1331.61     1331.61    364.91 o   0.35301
   1  -7   6    51198.50    51198.50   2262.71 o   0.35521
   2  -7   6    47050.74    47050.74   2169.12 o   0.36575
   3  -7   6       47.69       47.69     69.06 o   0.38393
   4  -7   6    37915.97    37915.97   1947.20 o   0.40874
   5  -7   6    13827.26    13827.26   1175.89 o   0.43904
   6  -7   6    10470.30    10470.30   1023.24 o   0.47380
   7  -7   6      766.92      766.92    276.93 o   0.51210
   8  -7   6     5258.89     5258.89    725.18 o   0.55321
   9  -7   6     3137.87     3137.87    560.17 o   0.59655
  10  -7   6      418.21      418.21    204.50 o   0.64166
  11  -7   6     3388.46     3388.46    582.10 o   0.68820
  12  -7   6     1091.48     1091.48    330.37 o   0.73590
  13  -7   6     3356.93     3356.93    579.39 o   0.78454
 -13  -6   6       16.33       16.33     40.41 o   0.78557
 -12  -6   6      132.30      132.30    115.02 o   0.73569
 -11  -6   6      677.06      677.06    260.20 o   0.68658
 -10  -6   6     2269.85     2269.85    476.43 o   0.63842
  -9  -6   6     1008.89     1008.89    317.63 o   0.59144
  -8  -6   6     4797.00     4797.00    692.60 o   0.54594
  -7  -6   6     2619.09     2619.09    511.77 o   0.50233
  -6  -6   6     7365.85     7365.85    858.25 o   0.46114
  -5  -6   6    21858.39    21858.39   1478.46 o   0.42308
  -4  -6   6     2200.37     2200.37    469.08 o   0.38908
  -3  -6   6   122723.22   122723.22   3503.19 o   0.36027
  -2  -6   6    52057.23    52057.23   2281.61 o   0.33800
  -1  -6   6    48098.87    48098.87   2193.15 o   0.32361
   0  -6   6    25759.67    25759.67   1604.98 o   0.31817
   1  -6   6    21727.98    21727.98   1474.04 o   0.32215
   2  -6   6    58918.95    58918.95   2427.32 o   0.33520
   3  -6   6      304.64      304.64    174.54 o   0.35633
   4  -6   6     2337.58     2337.58    483.49 o   0.38421
   5  -6   6     9444.61     9444.61    971.83 o   0.41748
   6  -6   6       17.34       17.34     41.64 o   0.45497
   7  -6   6      808.36      808.36    284.32 o   0.49573
   8  -6   6     7017.49     7017.49    837.70 o   0.53900
   9  -6   6    32130.65    32130.65   1792.50 o   0.58423
  10  -6   6       89.38       89.38     94.54 o   0.63101
  11  -6   6     5529.83     5529.83    743.63 o   0.67900
  12  -6   6      378.02      378.02    194.43 o   0.72798
  13  -6   6      160.80      160.80    126.80 o   0.77775
 -13  -5   6      442.76      442.76    210.42 o   0.76531
 -12  -5   6       39.21       39.21     62.62 o   0.71471
 -11  -5   6      144.38      144.38    120.16 o   0.66479
 -10  -5   6    12310.47    12310.47   1109.53 o   0.61572
  -9  -5   6    29896.98    29896.98   1729.07 o   0.56772
  -8  -5   6    23295.30    23295.30   1526.28 o   0.52110
  -7  -5   6      375.09      375.09    193.67 o   0.47624
  -6  -5   6     5319.32     5319.32    729.34 o   0.43371
  -5  -5   6    85616.35    85616.35   2926.03 o   0.39425
  -4  -5   6    13059.65    13059.65   1142.79 o   0.35889
  -3  -5   6     6552.36     6552.36    809.47 o   0.32893
  -2  -5   6    77100.16    77100.16   2776.69 o   0.30598
  -1  -5   6    16986.19    16986.19   1303.31 o   0.29170
   0  -5   6    50111.71    50111.71   2238.56 o   0.28737
   1  -5   6    25128.55    25128.55   1585.20 o   0.29345
   2  -5   6    94179.20    94179.20   3068.86 o   0.30931
   3  -5   6    32303.50    32303.50   1797.32 o   0.33356
   4  -5   6    87874.57    87874.57   2964.36 o   0.36454
   5  -5   6      275.96      275.96    166.12 o   0.40069
   6  -5   6    38952.90    38952.90   1973.65 o   0.44073
   7  -5   6     4483.04     4483.04    669.55 o   0.48370
   8  -5   6    24279.10    24279.10   1558.18 o   0.52889
   9  -5   6     1843.72     1843.72    429.39 o   0.57577
  10  -5   6      168.72      168.72    129.89 o   0.62397
  11  -5   6     7438.61     7438.61    862.47 o   0.67319
  12  -5   6       16.26       16.26     40.33 o   0.72324
  13  -5   6     2634.69     2634.69    513.29 o   0.77395
 -13  -4   6      773.59      773.59    278.14 o   0.74767
 -12  -4   6      645.42      645.42    254.05 o   0.69649
 -11  -4   6       70.74       70.74     84.11 o   0.64592
 -10  -4   6    11101.69    11101.69   1053.65 o   0.59612
  -9  -4   6    11938.80    11938.80   1092.65 o   0.54731
  -8  -4   6    19540.98    19540.98   1397.89 o   0.49976
  -7  -4   6     9211.51     9211.51    959.77 o   0.45388
  -6  -4   6     2576.45     2576.45    507.59 o   0.41023
  -5  -4   6   145150.27   145150.27   3809.86 o   0.36960
  -4  -4   6     7190.40     7190.40    847.96 o   0.33309
  -3  -4   6   148472.25   148472.25   3853.21 o   0.30220
  -2  -4   6    97972.59    97972.59   3130.06 o   0.27881
  -1  -4   6   320824.19   320824.19   5664.13 o   0.26492
   0  -4   6    64153.00    64153.00   2532.84 o   0.26203
   1  -4   6    48298.10    48298.10   2197.68 o   0.27049
   2  -4   6    23214.12    23214.12   1523.62 o   0.28933
   3  -4   6     6586.56     6586.56    811.58 o   0.31668
   4  -4   6    46990.75    46990.75   2167.73 o   0.35056
   5  -4   6      950.39      950.39    308.28 o   0.38927
   6  -4   6     6449.51     6449.51    803.09 o   0.43152
   7  -4   6     3224.58     3224.58    567.85 o   0.47635
   8  -4   6       48.04       48.04     69.31 o   0.52312
   9  -4   6    11473.27    11473.27   1071.13 o   0.57134
  10  -4   6     6188.27     6188.27    786.66 o   0.62067
  11  -4   6    21363.15    21363.15   1461.61 o   0.67087
  12  -4   6       95.79       95.79     97.87 o   0.72176
  13  -4   6     2051.30     2051.30    452.91 o   0.77320
 -13  -3   6     5768.29     5768.29    759.49 o   0.73284
 -12  -3   6     8798.93     8798.93    938.03 o   0.68126
 -11  -3   6      519.62      519.62    227.95 o   0.63025
 -10  -3   6    13038.45    13038.45   1141.86 o   0.57995
  -9  -3   6     5096.11     5096.11    713.87 o   0.53057
  -8  -3   6    20947.00    20947.00   1447.31 o   0.48240
  -7  -3   6    23255.63    23255.63   1524.98 o   0.43582
  -6  -3   6    27217.09    27217.09   1649.76 o   0.39140
  -5  -3   6    62659.45    62659.45   2503.19 o   0.34999
  -4  -3   6    48461.21    48461.21   2201.39 o   0.31276
  -3  -3   6   166656.89   166656.89   4082.36 o   0.28139
  -2  -3   6      689.72      689.72    262.63 o   0.25802
  -1  -3   6    17756.99    17756.99   1332.55 o   0.24495
   0  -3   6   206759.08   206759.08   4547.08 o   0.24384
   1  -3   6     4348.95     4348.95    659.47 o   0.25485
   2  -3   6    40095.46    40095.46   2002.39 o   0.27654
   3  -3   6     5753.43     5753.43    758.51 o   0.30665
   4  -3   6    52645.82    52645.82   2294.47 o   0.34296
   5  -3   6       12.75       12.75     35.71 o   0.38372
   6  -3   6    16586.40    16586.40   1287.88 o   0.42767
   7  -3   6    65221.08    65221.08   2553.84 o   0.47391
   8  -3   6     3590.73     3590.73    599.23 o   0.52183
   9  -3   6     4700.35     4700.35    685.59 o   0.57102
  10  -3   6      436.87      436.87    209.02 o   0.62117
  11  -3   6     1105.25     1105.25    332.45 o   0.67206
  12  -3   6     2911.03     2911.03    539.54 o   0.72355
  13  -3   6     2444.61     2444.61    494.43 o   0.77550
 -13  -2   6     3453.31     3453.31    587.65 o   0.72098
 -12  -2   6     5876.80     5876.80    766.60 o   0.66922
 -11  -2   6      391.53      391.53    197.87 o   0.61801
 -10  -2   6    17896.21    17896.21   1337.77 o   0.56750
  -9  -2   6     2256.60     2256.60    475.04 o   0.51788
  -8  -2   6       77.11       77.11     87.81 o   0.46944
  -7  -2   6    76003.88    76003.88   2756.88 o   0.42260
  -6  -2   6    56768.24    56768.24   2382.61 o   0.37793
  -5  -2   6      442.85      442.85    210.44 o   0.33632
  -4  -2   6    70267.79    70267.79   2650.81 o   0.29903
  -3  -2   6   182586.64   182586.64   4273.02 o   0.26788
  -2  -2   6    19726.87    19726.87   1404.52 o   0.24523
  -1  -2   6   203444.06   203444.06   4510.48 o   0.23355
   0  -2   6    22177.38    22177.38   1489.21 o   0.23449
   1  -2   6   241964.72   241964.72   4918.99 o   0.24791
   2  -2   6   135043.45   135043.45   3674.83 o   0.27197
   3  -2   6    10967.38    10967.38   1047.25 o   0.30415
   4  -2   6    11847.74    11847.74   1088.47 o   0.34216
   5  -2   6      354.98      354.98    188.41 o   0.38429
   6  -2   6    17607.01    17607.01   1326.91 o   0.42932
   7  -2   6    17962.82    17962.82   1340.25 o   0.47643
   8  -2   6     2672.34     2672.34    516.95 o   0.52506
   9  -2   6     2825.79     2825.79    531.58 o   0.57483
  10  -2   6     1014.58     1014.58    318.52 o   0.62546
  11  -2   6     6209.13     6209.13    787.98 o   0.67676
  12  -2   6    17429.84    17429.84   1320.22 o   0.72858
  13  -2   6     5227.56     5227.56    723.02 o   0.78083
 -13  -1   6     3251.18     3251.18    570.19 o   0.71225
 -12  -1   6    15278.79    15278.79   1236.07 o   0.66055
 -11  -1   6    12603.73    12603.73   1122.66 o   0.60942
 -10  -1   6    33826.82    33826.82   1839.21 o   0.55901
  -9  -1   6     5581.49     5581.49    747.09 o   0.50953
  -8  -1   6     5696.76     5696.76    754.77 o   0.46128
  -7  -1   6     8241.70     8241.70    907.84 o   0.41469
  -6  -1   6      787.06      787.06    280.55 o   0.37040
  -5  -1   6    47744.14    47744.14   2185.04 o   0.32932
  -4  -1   6    24089.11    24089.11   1552.07 o   0.29282
  -3  -1   6    72713.11    72713.11   2696.54 o   0.26281
  -2  -1   6   125972.57   125972.57   3549.26 o   0.24172
  -1  -1   6   822292.00   822292.00   9068.03 o   0.23198
   0  -1   6   122719.66   122719.66   3503.14 o   0.23503
   1  -1   6    65782.63    65782.63   2564.81 o   0.25039
   2  -1   6    14093.86    14093.86   1187.18 o   0.27601
   3  -1   6     9483.66     9483.66    973.84 o   0.30936
   4  -1   6      452.18      452.18    212.65 o   0.34822
   5  -1   6    19346.51    19346.51   1390.92 o   0.39095
   6  -1   6    48033.97    48033.97   2191.67 o   0.43642
   7  -1   6    21549.95    21549.95   1467.99 o   0.48386
   8  -1   6     9151.98     9151.98    956.66 o   0.53273
   9  -1   6    33942.07    33942.07   1842.34 o   0.58268
  10  -1   6       90.06       90.06     94.90 o   0.63346
  11  -1   6     1941.67     1941.67    440.64 o   0.68488
  12  -1   6     6830.39     6830.39    826.46 o   0.73680
  13  -1   6        4.02        4.02     20.05 o   0.78913
 -13   0   6       68.94       68.94     83.03 o   0.70677
 -12   0   6     4269.61     4269.61    653.42 o   0.65538
 -11   0   6    14465.90    14465.90   1202.74 o   0.60463
 -10   0   6     4813.95     4813.95    693.83 o   0.55466
  -9   0   6     2836.68     2836.68    532.61 o   0.50573
  -8   0   6    60356.70    60356.70   2456.76 o   0.45815
  -7   0   6    12474.14    12474.14   1116.88 o   0.41240
  -6   0   6     9592.91     9592.91    979.43 o   0.36917
  -5   0   6    21911.67    21911.67   1480.26 o   0.32943
  -4   0   6    36480.43    36480.43   1909.98 o   0.29462
  -3   0   6    15822.60    15822.60   1257.88 o   0.26665
  -2   0   6      284.15      284.15    168.57 o   0.24788
  -1   0   6   749241.38   749241.38   8655.87 o   0.24045
   0   0   6   140226.59   140226.59   3744.68 o   0.24540
   1   0   6   255896.88   255896.88   5058.63 o   0.26203
   2   0   6     1594.47     1594.47    399.31 o   0.28832
   3   0   6   102894.85   102894.85   3207.72 o   0.32192
   4   0   6     8612.26     8612.26    928.02 o   0.36079
   5   0   6    36789.16    36789.16   1918.05 o   0.40340
   6   0   6      758.86      758.86    275.47 o   0.44871
   7   0   6       19.10       19.10     43.70 o   0.49595
   8   0   6    20471.35    20471.35   1430.78 o   0.54464
   9   0   6     8746.05     8746.05    935.20 o   0.59442
  10   0   6       88.23       88.23     93.93 o   0.64504
  11   0   6     4486.49     4486.49    669.81 o   0.69630
  12   0   6      195.55      195.55    139.84 o   0.74809
  13   0   6      454.03      454.03    213.08 o   0.80029
 -13   1   6     4831.85     4831.85    695.12 o   0.70460
 -12   1   6    18316.19    18316.19   1353.37 o   0.65380
 -11   1   6     3682.85     3682.85    606.86 o   0.60372
 -10   1   6     1239.38     1239.38    352.05 o   0.55456
  -9   1   6     1246.17     1246.17    353.01 o   0.50658
  -8   1   6    88602.44    88602.44   2976.62 o   0.46017
  -7   1   6      251.65      251.65    158.63 o   0.41582
  -6   1   6    22042.07    22042.07   1484.66 o   0.37430
  -5   1   6     1748.67     1748.67    418.17 o   0.33663
  -4   1   6    21555.67    21555.67   1468.19 o   0.30427
  -3   1   6   139358.13   139358.13   3733.07 o   0.27904
  -2   1   6    19039.22    19039.22   1379.83 o   0.26303
  -1   1   6     7835.92     7835.92    885.21 o   0.25795
   0   1   6    86100.91    86100.91   2934.30 o   0.26444
   1   1   6   139419.53   139419.53   3733.89 o   0.28168
   2   1   6    48432.82    48432.82   2200.75 o   0.30789
   3   1   6     4832.72     4832.72    695.18 o   0.34100
   4   1   6    78334.26    78334.26   2798.83 o   0.37921
   5   1   6    20317.36    20317.36   1425.39 o   0.42113
   6   1   6        8.28        8.28     28.78 o   0.46576
   7   1   6     2424.69     2424.69    492.41 o   0.51240
   8   1   6     3422.64     3422.64    585.03 o   0.56054
   9   1   6    15607.05    15607.05   1249.28 o   0.60982
  10   1   6     6824.80     6824.80    826.12 o   0.66000
  11   1   6    11887.03    11887.03   1090.28 o   0.71088
  12   1   6     1132.45     1132.45    336.52 o   0.76232
  13   1   6     2210.56     2210.56    470.17 o   0.81421
 -13   2   6     5978.59     5978.59    773.21 o   0.70578
 -12   2   6      661.20      661.20    257.14 o   0.65582
 -11   2   6      352.29      352.29    187.69 o   0.60672
 -10   2   6     7756.36     7756.36    880.70 o   0.55870
  -9   2   6     3868.46     3868.46    621.97 o   0.51208
  -8   2   6     5470.76     5470.76    739.65 o   0.46726
  -7   2   6      830.20      830.20    288.13 o   0.42482
  -6   2   6    34057.72    34057.72   1845.47 o   0.38554
  -5   2   6     1974.68     1974.68    444.37 o   0.35049
  -4   2   6   100286.30   100286.30   3166.80 o   0.32107
  -3   2   6   442003.91   442003.91   6648.34 o   0.29892
  -2   2   6     6683.72     6683.72    817.54 o   0.28576
  -1   2   6     2446.32     2446.32    494.60 o   0.28283
   0   2   6    67367.07    67367.07   2595.52 o   0.29045
   1   2   6   278649.06   278649.06   5278.72 o   0.30783
   2   2   6      108.95      108.95    104.38 o   0.33346
   3   2   6    68355.21    68355.21   2614.48 o   0.36560
   4   2   6    33012.79    33012.79   1816.94 o   0.40269
   5   2   6     3420.02     3420.02    584.81 o   0.44350
   6   2   6     4415.64     4415.64    664.50 o   0.48709
   7   2   6    17205.67    17205.67   1311.70 o   0.53278
   8   2   6     7464.00     7464.00    863.94 o   0.58008
   9   2   6      531.20      531.20    230.48 o   0.62861
  10   2   6      594.76      594.76    243.88 o   0.67812
  11   2   6      138.39      138.39    117.64 o   0.72841
  12   2   6     7546.26     7546.26    868.69 o   0.77932
  13   2   6     2459.05     2459.05    495.89 o   0.83074
 -13   3   6     3322.38     3322.38    576.40 o   0.71030
 -12   3   6        2.75        2.75     16.58 o   0.66142
 -11   3   6      710.42      710.42    266.54 o   0.61357
 -10   3   6    47234.91    47234.91   2173.36 o   0.56700
  -9   3   6       40.61       40.61     63.73 o   0.52206
  -8   3   6      915.93      915.93    302.64 o   0.47920
  -7   3   6    17713.51    17713.51   1330.92 o   0.43904
  -6   3   6    94092.99    94092.99   3067.46 o   0.40238
  -5   3   6     2639.71     2639.71    513.78 o   0.37026
  -4   3   6      561.41      561.41    236.94 o   0.34397
  -3   3   6    61721.75    61721.75   2484.39 o   0.32491
  -2   3   6   101663.82   101663.82   3188.48 o   0.31441
  -1   3   6     6212.69     6212.69    788.21 o   0.31332
   0   3   6      814.87      814.87    285.46 o   0.32175
   1   3   6     7428.23     7428.23    861.87 o   0.33897
   2   3   6    68824.59    68824.59   2623.44 o   0.36376
   3   3   6     4532.93     4532.93    673.27 o   0.39467
   4   3   6    19610.34    19610.34   1400.37 o   0.43041
   5   3   6       64.89       64.89     80.56 o   0.46986
   6   3   6    24432.21    24432.21   1563.08 o   0.51216
   7   3   6     9538.50     9538.50    976.65 o   0.55668
   8   3   6     1520.44     1520.44    389.93 o   0.60291
   9   3   6    12304.74    12304.74   1109.27 o   0.65050
  10   3   6      144.89      144.89    120.37 o   0.69916
  11   3   6     1902.36     1902.36    436.16 o   0.74869
  12   3   6     1106.46     1106.46    332.63 o   0.79893
  13   3   6     2723.57     2723.57    521.88 o   0.84974
 -13   4   6     2279.71     2279.71    477.46 o   0.71808
 -12   4   6     1494.77     1494.77    386.62 o   0.67051
 -11   4   6     3316.31     3316.31    575.87 o   0.62414
 -10   4   6     3863.60     3863.60    621.58 o   0.57927
  -9   4   6    10795.61    10795.61   1039.02 o   0.53628
  -8   4   6     7833.73     7833.73    885.08 o   0.49565
  -7   4   6     2016.84     2016.84    449.09 o   0.45800
  -6   4   6      145.37      145.37    120.57 o   0.42415
  -5   4   6    99103.05    99103.05   3148.06 o   0.39506
  -4   4   6    10259.92    10259.92   1012.91 o   0.37185
  -3   4   6     1801.23     1801.23    424.41 o   0.35568
  -2   4   6    18732.07    18732.07   1368.65 o   0.34753
  -1   4   6    63820.13    63820.13   2526.26 o   0.34796
   0   4   6    14095.27    14095.27   1187.23 o   0.35694
   1   4   6     4769.58     4769.58    690.62 o   0.37386
   2   4   6    20523.07    20523.07   1432.59 o   0.39771
   3   4   6    41515.34    41515.34   2037.53 o   0.42732
   4   4   6     7322.41     7322.41    855.71 o   0.46159
   5   4   6    28019.53    28019.53   1673.90 o   0.49956
   6   4   6     4324.26     4324.26    657.59 o   0.54045
   7   4   6      511.78      511.78    226.22 o   0.58365
   8   4   6     1978.79     1978.79    444.84 o   0.62869
   9   4   6     2232.46     2232.46    472.49 o   0.67518
  10   4   6       73.70       73.70     85.85 o   0.72287
  11   4   6      386.44      386.44    196.58 o   0.77151
  12   4   6      257.24      257.24    160.39 o   0.82095
  13   4   6        3.80        3.80     19.49 o   0.87104
 -13   5   6       11.34       11.34     33.67 o   0.72903
 -12   5   6     2693.14     2693.14    518.95 o   0.68294
 -11   5   6     9312.53     9312.53    965.01 o   0.63825
 -10   5   6     1446.15     1446.15    380.28 o   0.59527
  -9   5   6    16170.69    16170.69   1271.64 o   0.55441
  -8   5   6    18196.58    18196.58   1348.95 o   0.51616
  -7   5   6       39.19       39.19     62.60 o   0.48115
  -6   5   6     4923.84     4923.84    701.70 o   0.45014
  -5   5   6    31153.72    31153.72   1765.04 o   0.42400
  -4   5   6    38039.05    38039.05   1950.36 o   0.40368
  -3   5   6    14717.40    14717.40   1213.15 o   0.39009
  -2   5   6      755.06      755.06    274.78 o   0.38396
  -1   5   6    38975.98    38975.98   1974.23 o   0.38562
   0   5   6     6370.70     6370.70    798.17 o   0.39499
   1   5   6    12183.94    12183.94   1103.81 o   0.41154
   2   5   6    10814.63    10814.63   1039.93 o   0.43445
   3   5   6     4164.24     4164.24    645.31 o   0.46277
   4   5   6     9178.38     9178.38    958.04 o   0.49558
   5   5   6     3306.54     3306.54    575.03 o   0.53206
   6   5   6     4986.59     4986.59    706.16 o   0.57148
   7   5   6     4794.83     4794.83    692.45 o   0.61330
   8   5   6    11601.04    11601.04   1077.08 o   0.65705
   9   5   6       29.86       29.86     54.65 o   0.70237
  10   5   6     2518.76     2518.76    501.87 o   0.74898
  11   5   6     5752.09     5752.09    758.43 o   0.79664
  12   5   6     8930.99     8930.99    945.04 o   0.84519
  13   5   6      386.28      386.28    196.54 o   0.89448
 -13   6   6     5903.18     5903.18    768.32 o   0.74301
 -12   6   6      703.18      703.18    265.18 o   0.69855
 -11   6   6    16520.33    16520.33   1285.31 o   0.65567
 -10   6   6     1049.56     1049.56    323.97 o   0.61471
  -9   6   6     5197.94     5197.94    720.97 o   0.57608
  -8   6   6      202.33      202.33    142.24 o   0.54028
  -7   6   6     2130.23     2130.23    461.54 o   0.50791
  -6   6   6    10878.56    10878.56   1043.00 o   0.47966
  -5   6   6     2546.01     2546.01    504.58 o   0.45629
  -4   6   6       27.90       27.90     52.82 o   0.43860
  -3   6   6    11904.66    11904.66   1091.08 o   0.42728
  -2   6   6    26654.47    26654.47   1632.62 o   0.42285
  -1   6   6    24624.27    24624.27   1569.21 o   0.42551
   0   6   6    71387.84    71387.84   2671.85 o   0.43515
   1   6   6    17818.37    17818.37   1334.85 o   0.45132
   2   6   6      395.64      395.64    198.91 o   0.47334
   3   6   6     3709.46     3709.46    609.05 o   0.50044
   4   6   6     1087.01     1087.01    329.70 o   0.53186
   5   6   6    15436.08    15436.08   1242.42 o   0.56686
   6   6   6     5384.94     5384.94    733.82 o   0.60483
   7   6   6      648.98      648.98    254.75 o   0.64525
   8   6   6     3553.70     3553.70    596.13 o   0.68768
   9   6   6     2395.56     2395.56    489.45 o   0.73178
  10   6   6      595.99      595.99    244.13 o   0.77725
  11   6   6      648.16      648.16    254.59 o   0.82388
  12   6   6     2304.93     2304.93    480.10 o   0.87148
  13   6   6      283.80      283.80    168.46 o   0.91989
 -13   7   6     4003.55     4003.55    632.74 o   0.75984
 -12   7   6     7404.75     7404.75    860.51 o   0.71711
 -11   7   6    20310.00    20310.00   1425.13 o   0.67614
 -10   7   6     6911.39     6911.39    831.35 o   0.63727
  -9   7   6     2847.52     2847.52    533.62 o   0.60092
  -8   7   6      689.86      689.86    262.65 o   0.56755
  -7   7   6     6855.86     6855.86    828.00 o   0.53774
  -6   7   6     8731.76     8731.76    934.44 o   0.51210
  -5   7   6      538.46      538.46    232.05 o   0.49128
  -4   7   6      205.48      205.48    143.35 o   0.47593
  -3   7   6     7096.32     7096.32    842.40 o   0.46657
  -2   7   6   109993.12   109993.12   3316.52 o   0.46357
  -1   7   6   102011.19   102011.19   3193.92 o   0.46706
   0   7   6    49309.28    49309.28   2220.57 o   0.47689
   1   7   6      141.89      141.89    119.12 o   0.49268
   2   7   6     9262.62     9262.62    962.43 o   0.51389
   3   7   6      120.33      120.33    109.70 o   0.53987
   4   7   6     1223.46     1223.46    349.78 o   0.56997
   5   7   6     3405.61     3405.61    583.58 o   0.60358
   6   7   6     3973.11     3973.11    630.33 o   0.64014
   7   7   6       78.74       78.74     88.74 o   0.67918
   8   7   6    12765.50    12765.50   1129.85 o   0.72030
   9   7   6     2043.04     2043.04    452.00 o   0.76315
  10   7   6      286.43      286.43    169.24 o   0.80747
  11   7   6      791.50      791.50    281.34 o   0.85302
  12   7   6      618.90      618.90    248.78 o   0.89962
  13   7   6      962.39      962.39    310.22 o   0.94711
 -13   8   6    26020.46    26020.46   1613.09 o   0.77935
 -12   8   6     6044.81     6044.81    777.48 o   0.73842
 -11   8   6    16864.14    16864.14   1298.62 o   0.69940
 -10   8   6       11.06       11.06     33.26 o   0.66264
  -9   8   6     6298.80     6298.80    793.65 o   0.62853
  -8   8   6      210.57      210.57    145.11 o   0.59754
  -7   8   6      825.16      825.16    287.26 o   0.57016
  -6   8   6      416.76      416.76    204.15 o   0.54694
  -5   8   6      714.41      714.41    267.28 o   0.52843
  -4   8   6     1826.10     1826.10    427.33 o   0.51514
  -3   8   6     8718.38     8718.38    933.72 o   0.50748
  -2   8   6     3106.88     3106.88    557.39 o   0.50570
  -1   8   6    58226.61    58226.61   2413.02 o   0.50986
   0   8   6      670.67      670.67    258.97 o   0.51982
   1   8   6     7712.84     7712.84    878.23 o   0.53527
   2   8   6    11709.05    11709.05   1082.08 o   0.55573
   3   8   6     2063.09     2063.09    454.21 o   0.58068
   4   8   6     3209.44     3209.44    566.52 o   0.60958
   5   8   6      862.34      862.34    293.66 o   0.64188
   6   8   6     5290.45     5290.45    727.35 o   0.67710
   7   8   6    11142.04    11142.04   1055.56 o   0.71481
   8   8   6     7495.36     7495.36    865.76 o   0.75464
   9   8   6       13.35       13.35     36.54 o   0.79626
  10   8   6      797.32      797.32    282.37 o   0.83942
  11   8   6      344.49      344.49    185.61 o   0.88388
  12   8   6      259.82      259.82    161.19 o   0.92946
  13   8   6       63.01       63.01     79.38 o   0.97600
 -13   9   6     6113.14     6113.14    781.87 o   0.80134
 -12   9   6     6684.51     6684.51    817.59 o   0.76223
 -11   9   6      694.98      694.98    263.62 o   0.72517
 -10   9   6     3622.00     3622.00    601.83 o   0.69050
  -9   9   6     2139.00     2139.00    462.49 o   0.65859
  -8   9   6    26052.95    26052.95   1614.09 o   0.62985
  -7   9   6      482.41      482.41    219.64 o   0.60475
  -6   9   6      158.03      158.03    125.71 o   0.58376
  -5   9   6      162.70      162.70    127.55 o   0.56732
  -4   9   6    28249.67    28249.67   1680.76 o   0.55584
  -3   9   6     5829.70     5829.70    763.52 o   0.54964
  -2   9   6    10344.71    10344.71   1017.09 o   0.54889
  -1   9   6      381.50      381.50    195.32 o   0.55362
   0   9   6    14573.83    14573.83   1207.22 o   0.56368
   1   9   6    24362.87    24362.87   1560.86 o   0.57880
   2   9   6    17365.45    17365.45   1317.78 o   0.59860
   3   9   6     4404.74     4404.74    663.68 o   0.62262
   4   9   6    23686.06    23686.06   1539.03 o   0.65041
   5   9   6      660.22      660.22    256.95 o   0.68150
   6   9   6     2144.87     2144.87    463.13 o   0.71546
   7   9   6      118.43      118.43    108.83 o   0.75190
   8   9   6      176.74      176.74    132.95 o   0.79048
   9   9   6      894.55      894.55    299.09 o   0.83090
  10   9   6      284.38      284.38    168.64 o   0.87290
  11   9   6     1016.26     1016.26    318.79 o   0.91628
  12   9   6     1099.76     1099.76    331.63 o   0.96083
  13   9   6      387.17      387.17    196.77 o   1.00641
 -13  10   6     4400.34     4400.34    663.35 o   0.82560
 -12  10   6      635.89      635.89    252.17 o   0.78832
 -11  10   6     8734.95     8734.95    934.61 o   0.75320
 -10  10   6     2959.78     2959.78    544.04 o   0.72056
  -9  10   6     3304.87     3304.87    574.88 o   0.69075
  -8  10   6      534.10      534.10    231.11 o   0.66416
  -7  10   6    12041.84    12041.84   1097.35 o   0.64117
  -6  10   6       20.49       20.49     45.27 o   0.62219
  -5  10   6     4973.16     4973.16    705.21 o   0.60761
  -4  10   6    17811.90    17811.90   1334.61 o   0.59773
  -3  10   6    48496.54    48496.54   2202.19 o   0.59279
  -2  10   6     9122.46     9122.46    955.12 o   0.59293
  -1  10   6     2568.70     2568.70    506.82 o   0.59813
   0  10   6     4884.28     4884.28    698.88 o   0.60826
   1  10   6     9003.81     9003.81    948.88 o   0.62309
   2  10   6      211.05      211.05    145.27 o   0.64228
   3  10   6     7799.79     7799.79    883.16 o   0.66547
   4  10   6    26024.84    26024.84   1613.22 o   0.69225
   5  10   6     3603.02     3603.02    600.25 o   0.72221
   6  10   6    10200.08    10200.08   1009.95 o   0.75499
   7  10   6      536.26      536.26    231.57 o   0.79023
   8  10   6        0.09        0.09      2.95 o   0.82762
   9  10   6      602.77      602.77    245.51 o   0.86687
  10  10   6      186.49      186.49    136.56 o   0.90776
  11  10   6      321.41      321.41    179.28 o   0.95006
  12  10   6       79.03       79.03     88.90 o   0.99359
  13  10   6       61.55       61.55     78.45 o   1.03821
 -13  11   6        1.83        1.83     13.52 o   0.85196
 -12  11   6      518.55      518.55    227.72 o   0.81648
 -11  11   6       21.02       21.02     45.84 o   0.78325
 -10  11   6     5639.24     5639.24    750.95 o   0.75257
  -9  11   6      485.79      485.79    220.41 o   0.72476
  -8  11   6     9214.41     9214.41    959.92 o   0.70016
  -7  11   6     1964.67     1964.67    443.25 o   0.67911
  -6  11   6    25934.39    25934.39   1610.42 o   0.66197
  -5  11   6     2306.12     2306.12    480.22 o   0.64904
  -4  11   6     1316.98     1316.98    362.90 o   0.64056
  -3  11   6     5996.99     5996.99    774.40 o   0.63673
  -2  11   6     1145.32     1145.32    338.43 o   0.63763
  -1  11   6     1016.90     1016.90    318.89 o   0.64323
   0  11   6      359.04      359.04    189.48 o   0.65341
   1  11   6      478.17      478.17    218.67 o   0.66797
   2  11   6      124.01      124.01    111.36 o   0.68663
   3  11   6     5201.03     5201.03    721.18 o   0.70906
   4  11   6    15027.40    15027.40   1225.86 o   0.73492
   5  11   6     4500.47     4500.47    670.86 o   0.76385
   6  11   6     7834.07     7834.07    885.10 o   0.79553
   7  11   6      974.38      974.38    312.15 o   0.82965
   8  11   6      166.20      166.20    128.92 o   0.86590
   9  11   6      214.57      214.57    146.48 o   0.90404
  10  11   6       34.48       34.48     58.72 o   0.94383
  11  11   6       38.30       38.30     61.89 o   0.98508
  12  11   6       37.34       37.34     61.10 o   1.02761
  13  11   6      391.84      391.84    197.95 o   1.07127
 -13  12   6       32.31       32.31     56.84 o   0.88021
 -12  12   6     2933.08     2933.08    541.58 o   0.84650
 -11  12   6      977.58      977.58    312.66 o   0.81510
 -10  12   6       48.32       48.32     69.52 o   0.78628
  -9  12   6     7061.95     7061.95    840.35 o   0.76035
  -8  12   6     1806.53     1806.53    425.03 o   0.73761
  -7  12   6      475.88      475.88    218.15 o   0.71835
  -6  12   6    12765.60    12765.60   1129.85 o   0.70286
  -5  12   6        9.51        9.51     30.83 o   0.69140
  -4  12   6        0.25        0.25      5.02 o   0.68417
  -3  12   6       23.26       23.26     48.23 o   0.68131
  -2  12   6     1912.59     1912.59    437.33 o   0.68287
  -1  12   6     2992.74     2992.74    547.06 o   0.68881
   0  12   6     3534.64     3534.64    594.53 o   0.69903
   1  12   6       48.21       48.21     69.43 o   0.71335
   2  12   6     2690.56     2690.56    518.71 o   0.73152
   3  12   6     5303.98     5303.98    728.28 o   0.75327
   4  12   6      640.10      640.10    253.00 o   0.77829
   5  12   6     5636.01     5636.01    750.73 o   0.80628
   6  12   6     2875.67     2875.67    536.25 o   0.83694
   7  12   6      408.65      408.65    202.15 o   0.86999
   8  12   6     2059.05     2059.05    453.77 o   0.90517
   9  12   6       21.60       21.60     46.47 o   0.94224
  10  12   6      642.90      642.90    253.55 o   0.98099
  11  12   6       76.78       76.78     87.63 o   1.02122
  12  12   6       76.57       76.57     87.50 o   1.06276
  13  12   6        2.34        2.34     15.31 o   1.10548
 -13  13   6        2.42        2.42     15.55 o   0.91018
 -12  13   6      470.14      470.14    216.83 o   0.87818
 -11  13   6        1.83        1.83     13.53 o   0.84853
 -10  13   6      506.09      506.09    224.96 o   0.82149
  -9  13   6      199.05      199.05    141.08 o   0.79732
  -8  13   6     1729.45     1729.45    415.87 o   0.77629
  -7  13   6     1146.83     1146.83    338.65 o   0.75866
  -6  13   6    19314.21    19314.21   1389.76 o   0.74468
  -5  13   6     4258.66     4258.66    652.58 o   0.73454
  -4  13   6     3251.40     3251.40    570.21 o   0.72842
  -3  13   6     2620.02     2620.02    511.86 o   0.72640
  -2  13   6     3200.65     3200.65    565.74 o   0.72854
  -1  13   6      633.26      633.26    251.65 o   0.73478
   0  13   6      247.35      247.35    157.28 o   0.74503
   1  13   6       73.82       73.82     85.92 o   0.75913
   2  13   6     5897.87     5897.87    767.98 o   0.77686
   3  13   6        3.76        3.76     19.39 o   0.79798
   4  13   6       15.52       15.52     39.40 o   0.82224
   5  13   6      466.70      466.70    216.03 o   0.84936
   6  13   6     1550.66     1550.66    393.78 o   0.87908
   7  13   6      710.67      710.67    266.58 o   0.91114
   8  13   6     1555.27     1555.27    394.37 o   0.94531
   9  13   6      201.19      201.19    141.84 o   0.98137
  10  13   6        0.15        0.15      3.87 o   1.01911
  11  13   6       51.90       51.90     72.04 o   1.05835
  12  13   6      317.43      317.43    178.16 o   1.09894
  13  13   6      328.38      328.38    181.21 o   1.14073
 -13  14   6      237.49      237.49    154.11 o   0.94170
 -12  14   6      527.13      527.13    229.59 o   0.91135
 -11  14   6     1873.08     1873.08    432.79 o   0.88338
 -10  14   6      556.96      556.96    236.00 o   0.85801
  -9  14   6       88.96       88.96     94.32 o   0.83549
  -8  14   6       60.28       60.28     77.64 o   0.81604
  -7  14   6      149.77      149.77    122.38 o   0.79991
  -6  14   6     1457.99     1457.99    381.84 o   0.78728
  -5  14   6      838.74      838.74    289.61 o   0.77833
  -4  14   6     2000.96     2000.96    447.32 o   0.77318
  -3  14   6     6720.53     6720.53    819.79 o   0.77192
  -2  14   6     1436.06     1436.06    378.95 o   0.77457
  -1  14   6     2166.15     2166.15    465.42 o   0.78107
   0  14   6     1949.49     1949.49    441.53 o   0.79134
   1  14   6      965.39      965.39    310.71 o   0.80524
   2  14   6     4404.19     4404.19    663.64 o   0.82257
   3  14   6        0.77        0.77      8.77 o   0.84313
   4  14   6       24.54       24.54     49.54 o   0.86669
   5  14   6     1153.37     1153.37    339.61 o   0.89301
   6  14   6       37.48       37.48     61.22 o   0.92186
   7  14   6     2031.65     2031.65    450.74 o   0.95300
   8  14   6     1809.45     1809.45    425.38 o   0.98621
   9  14   6      446.90      446.90    211.40 o   1.02131
  10  14   6      376.69      376.69    194.08 o   1.05809
  11  14   6       83.90       83.90     91.60 o   1.09638
  12  14   6       20.44       20.44     45.21 o   1.13605
  13  14   6        2.15        2.15     14.68 o   1.17694
 -13  15   6     1273.12     1273.12    356.81 o   0.97464
 -12  15   6      339.20      339.20    184.17 o   0.94586
 -11  15   6       83.71       83.71     91.49 o   0.91947
 -10  15   6      304.50      304.50    174.50 o   0.89568
  -9  15   6     2153.46     2153.46    464.05 o   0.87469
  -8  15   6      375.50      375.50    193.78 o   0.85671
  -7  15   6     1232.21     1232.21    351.03 o   0.84193
  -6  15   6      151.85      151.85    123.23 o   0.83054
  -5  15   6      455.60      455.60    213.45 o   0.82265
  -4  15   6     5597.68     5597.68    748.18 o   0.81839
  -3  15   6      386.97      386.97    196.72 o   0.81780
  -2  15   6     3404.71     3404.71    583.50 o   0.82089
  -1  15   6       20.17       20.17     44.92 o   0.82763
   0  15   6      947.57      947.57    307.83 o   0.83791
   1  15   6      173.43      173.43    131.69 o   0.85163
   2  15   6      275.45      275.45    165.97 o   0.86860
   3  15   6      406.61      406.61    201.65 o   0.88865
   4  15   6      127.46      127.46    112.90 o   0.91157
   5  15   6      173.14      173.14    131.58 o   0.93716
   6  15   6       30.20       30.20     54.96 o   0.96519
   7  15   6      707.22      707.22    265.94 o   0.99547
   8  15   6      532.97      532.97    230.86 o   1.02779
   9  15   6      204.45      204.45    142.98 o   1.06197
  10  15   6       14.25       14.25     37.74 o   1.09784
  11  15   6        9.73        9.73     31.19 o   1.13523
  12  15   6       63.73       63.73     79.83 o   1.17400
  13  15   6       16.10       16.10     40.13 o   1.21401
 -13 -15   7        0.59        0.59      7.67 o   1.05081
 -12 -15   7       70.15       70.15     83.76 o   1.01015
 -11 -15   7      119.99      119.99    109.54 o   0.97088
 -10 -15   7        0.64        0.64      8.01 o   0.93320
  -9 -15   7      364.90      364.90    191.02 o   0.89730
  -8 -15   7      787.62      787.62    280.65 o   0.86340
  -7 -15   7      244.72      244.72    156.43 o   0.83175
  -6 -15   7      458.17      458.17    214.05 o   0.80262
  -5 -15   7       19.84       19.84     44.54 o   0.77628
  -4 -15   7     1203.05     1203.05    346.85 o   0.75303
  -3 -15   7      392.84      392.84    198.20 o   0.73317
  -2 -15   7        4.21        4.21     20.52 o   0.71698
  -1 -15   7     4043.79     4043.79    635.91 o   0.70470
   0 -15   7     7992.92     7992.92    894.03 o   0.69655
   1 -15   7     2004.28     2004.28    447.69 o   0.69267
   2 -15   7     4210.34     4210.34    648.87 o   0.69313
   3 -15   7       19.48       19.48     44.13 o   0.69793
   4 -15   7      373.89      373.89    193.36 o   0.70698
   5 -15   7       11.63       11.63     34.10 o   0.72012
   6 -15   7     5195.66     5195.66    720.81 o   0.73712
   7 -15   7     5562.89     5562.89    745.85 o   0.75773
   8 -15   7     1225.88     1225.88    350.13 o   0.78166
   9 -15   7      372.49      372.49    193.00 o   0.80862
  10 -15   7      180.78      180.78    134.45 o   0.83832
  11 -15   7       44.89       44.89     67.00 o   0.87047
  12 -15   7      118.87      118.87    109.03 o   0.90481
  13 -15   7       30.33       30.33     55.07 o   0.94111
 -13 -14   7       99.38       99.38     99.69 o   1.01562
 -12 -14   7       25.70       25.70     50.70 o   0.97399
 -11 -14   7      293.91      293.91    171.44 o   0.93373
 -10 -14   7      194.14      194.14    139.33 o   0.89503
  -9 -14   7      344.00      344.00    185.47 o   0.85811
  -8 -14   7     1744.40     1744.40    417.66 o   0.82319
  -7 -14   7      541.80      541.80    232.77 o   0.79055
  -6 -14   7      211.42      211.42    145.40 o   0.76049
  -5 -14   7      588.75      588.75    242.64 o   0.73331
  -4 -14   7     3735.90     3735.90    611.22 o   0.70934
  -3 -14   7      223.72      223.72    149.57 o   0.68893
  -2 -14   7     8098.99     8098.99    899.94 o   0.67240
  -1 -14   7     1910.98     1910.98    437.15 o   0.66004
   0 -14   7      584.01      584.01    241.66 o   0.65208
   1 -14   7     2115.52     2115.52    459.95 o   0.64870
   2 -14   7        0.01        0.01      1.07 o   0.64995
   3 -14   7     5767.28     5767.28    759.43 o   0.65581
   4 -14   7      130.10      130.10    114.06 o   0.66617
   5 -14   7     4236.49     4236.49    650.88 o   0.68082
   6 -14   7     1362.74     1362.74    369.15 o   0.69948
   7 -14   7    10624.79    10624.79   1030.77 o   0.72184
   8 -14   7      117.60      117.60    108.44 o   0.74758
   9 -14   7     1494.95     1494.95    386.65 o   0.77636
  10 -14   7     5600.94     5600.94    748.39 o   0.80785
  11 -14   7      391.29      391.29    197.81 o   0.84175
  12 -14   7      400.14      400.14    200.04 o   0.87778
  13 -14   7      483.98      483.98    219.99 o   0.91569
 -13 -13   7       96.61       96.61     98.29 o   0.98157
 -12 -13   7       38.80       38.80     62.29 o   0.93895
 -11 -13   7        1.19        1.19     10.90 o   0.89767
 -10 -13   7      690.75      690.75    262.82 o   0.85792
  -9 -13   7      140.69      140.69    118.61 o   0.81992
  -8 -13   7      618.48      618.48    248.69 o   0.78393
  -7 -13   7      403.01      403.01    200.75 o   0.75024
  -6 -13   7     1835.83     1835.83    428.47 o   0.71917
  -5 -13   7      726.44      726.44    269.53 o   0.69108
  -4 -13   7     1639.58     1639.58    404.92 o   0.66633
  -3 -13   7    10371.42    10371.42   1018.40 o   0.64532
  -2 -13   7     1495.00     1495.00    386.65 o   0.62843
  -1 -13   7       63.53       63.53     79.70 o   0.61598
   0 -13   7        1.93        1.93     13.88 o   0.60825
   1 -13   7     7186.82     7186.82    847.75 o   0.60543
   2 -13   7     1116.94     1116.94    334.21 o   0.60758
   3 -13   7     1442.82     1442.82    379.84 o   0.61465
   4 -13   7     3044.81     3044.81    551.80 o   0.62648
   5 -13   7      179.58      179.58    134.01 o   0.64279
   6 -13   7        5.32        5.32     23.06 o   0.66326
   7 -13   7     3892.70     3892.70    623.92 o   0.68753
   8 -13   7      806.87      806.87    284.05 o   0.71519
   9 -13   7     2082.53     2082.53    456.35 o   0.74588
  10 -13   7      582.63      582.63    241.38 o   0.77923
  11 -13   7       67.70       67.70     82.28 o   0.81493
  12 -13   7      409.57      409.57    202.38 o   0.85267
  13 -13   7      140.56      140.56    118.56 o   0.89220
 -13 -12   7      835.94      835.94    289.13 o   0.94879
 -12 -12   7      297.63      297.63    172.52 o   0.90517
 -11 -12   7      857.89      857.89    292.90 o   0.86284
 -10 -12   7     1455.89     1455.89    381.56 o   0.82200
  -9 -12   7     2867.10     2867.10    535.45 o   0.78289
  -8 -12   7        4.09        4.09     20.23 o   0.74578
  -7 -12   7      255.26      255.26    159.77 o   0.71097
  -6 -12   7      292.14      292.14    170.92 o   0.67883
  -5 -12   7     2871.24     2871.24    535.84 o   0.64974
  -4 -12   7    24011.00    24011.00   1549.55 o   0.62415
  -3 -12   7     1111.22     1111.22    333.35 o   0.60248
  -2 -12   7    11011.32    11011.32   1049.35 o   0.58519
  -1 -12   7     2584.61     2584.61    508.39 o   0.57266
   0 -12   7    21013.01    21013.01   1449.59 o   0.56521
   1 -12   7     1075.27     1075.27    327.91 o   0.56304
   2 -12   7     1801.90     1801.90    424.49 o   0.56622
   3 -12   7     7634.94     7634.94    873.78 o   0.57466
   4 -12   7     2445.59     2445.59    494.53 o   0.58812
   5 -12   7    19835.68    19835.68   1408.39 o   0.60628
   6 -12   7     5857.14     5857.14    765.32 o   0.62873
   7 -12   7     3908.83     3908.83    625.21 o   0.65502
   8 -12   7      188.43      188.43    137.27 o   0.68472
   9 -12   7     9750.32     9750.32    987.44 o   0.71740
  10 -12   7      442.21      442.21    210.29 o   0.75267
  11 -12   7     1232.97     1232.97    351.14 o   0.79019
  12 -12   7     4932.95     4932.95    702.35 o   0.82965
  13 -12   7      457.64      457.64    213.92 o   0.87079
 -13 -11   7      355.38      355.38    188.52 o   0.91741
 -12 -11   7      130.73      130.73    114.34 o   0.87279
 -11 -11   7     1297.03     1297.03    360.14 o   0.82940
 -10 -11   7     3073.76     3073.76    554.41 o   0.78745
  -9 -11   7      698.44      698.44    264.28 o   0.74719
  -8 -11   7       39.20       39.20     62.61 o   0.70890
  -7 -11   7      765.75      765.75    276.72 o   0.67292
  -6 -11   7     7345.39     7345.39    857.05 o   0.63963
  -5 -11   7     5004.46     5004.46    707.42 o   0.60948
  -4 -11   7      744.38      744.38    272.83 o   0.58296
  -3 -11   7      743.87      743.87    272.74 o   0.56058
  -2 -11   7     2691.37     2691.37    518.78 o   0.54286
  -1 -11   7     7982.90     7982.90    893.47 o   0.53025
   0 -11   7     1233.90     1233.90    351.27 o   0.52314
   1 -11   7    34694.86    34694.86   1862.66 o   0.52174
   2 -11   7    15965.39    15965.39   1263.54 o   0.52610
   3 -11   7     9021.75     9021.75    949.83 o   0.53609
   4 -11   7      524.88      524.88    229.10 o   0.55139
   5 -11   7     8291.65     8291.65    910.58 o   0.57158
   6 -11   7     5571.73     5571.73    746.44 o   0.59616
   7 -11   7     1340.06     1340.06    366.07 o   0.62461
   8 -11   7      396.65      396.65    199.16 o   0.65644
   9 -11   7     3158.86     3158.86    562.04 o   0.69117
  10 -11   7       37.29       37.29     61.06 o   0.72839
  11 -11   7      455.51      455.51    213.43 o   0.76773
  12 -11   7        9.83        9.83     31.36 o   0.80890
  13 -11   7      669.15      669.15    258.68 o   0.85161
 -13 -10   7      383.74      383.74    195.89 o   0.88759
 -12 -10   7       18.99       18.99     43.57 o   0.84197
 -11 -10   7     9446.94     9446.94    971.95 o   0.79752
 -10 -10   7        5.44        5.44     23.31 o   0.75446
  -9 -10   7     2746.34     2746.34    524.06 o   0.71302
  -8 -10   7     1325.71     1325.71    364.10 o   0.67352
  -7 -10   7     7631.99     7631.99    873.61 o   0.63630
  -6 -10   7    15406.37    15406.37   1241.22 o   0.60181
  -5 -10   7     8462.51     8462.51    919.92 o   0.57052
  -4 -10   7    18114.01    18114.01   1345.88 o   0.54301
  -3 -10   7    12394.67    12394.67   1113.31 o   0.51985
  -2 -10   7    58028.22    58028.22   2408.90 o   0.50167
  -1 -10   7    24134.09    24134.09   1553.52 o   0.48900
   0 -10   7    29565.13    29565.13   1719.45 o   0.48230
   1 -10   7     9240.86     9240.86    961.29 o   0.48180
   2 -10   7     9102.64     9102.64    954.08 o   0.48753
   3 -10   7       55.51       55.51     74.51 o   0.49928
   4 -10   7    11839.91    11839.91   1088.11 o   0.51662
   5 -10   7    35380.50    35380.50   1880.97 o   0.53903
   6 -10   7    12587.31    12587.31   1121.93 o   0.56589
   7 -10   7    15046.48    15046.48   1226.64 o   0.59662
   8 -10   7     8911.52     8911.52    944.01 o   0.63064
   9 -10   7     1273.94     1273.94    356.92 o   0.66745
  10 -10   7      333.47      333.47    182.61 o   0.70661
  11 -10   7     3005.90     3005.90    548.26 o   0.74777
  12 -10   7      122.63      122.63    110.74 o   0.79059
  13 -10   7     5940.86     5940.86    770.77 o   0.83484
 -13  -9   7      587.51      587.51    242.39 o   0.85949
 -12  -9   7      188.79      188.79    137.40 o   0.81289
 -11  -9   7     5643.83     5643.83    751.25 o   0.76740
 -10  -9   7        1.99        1.99     14.11 o   0.72322
  -9  -9   7      178.72      178.72    133.69 o   0.68061
  -8  -9   7     7053.30     7053.30    839.84 o   0.63987
  -7  -9   7     4763.26     4763.26    690.16 o   0.60139
  -6  -9   7    30009.20    30009.20   1732.32 o   0.56564
  -5  -9   7       11.23       11.23     33.51 o   0.53316
  -4  -9   7     4741.59     4741.59    688.59 o   0.50457
  -3  -9   7      210.84      210.84    145.20 o   0.48059
  -2  -9   7     2580.68     2580.68    508.00 o   0.46192
  -1  -9   7    53921.78    53921.78   2322.11 o   0.44923
   0  -9   7      587.83      587.83    242.45 o   0.44303
   1  -9   7    40521.83    40521.83   2013.00 o   0.44360
   2  -9   7     7124.18     7124.18    844.05 o   0.45091
   3  -9   7    74869.66    74869.66   2736.23 o   0.46464
   4  -9   7    44105.14    44105.14   2100.12 o   0.48424
   5  -9   7    11979.01    11979.01   1094.49 o   0.50904
   6  -9   7     2262.92     2262.92    475.70 o   0.53832
   7  -9   7     3661.06     3661.06    605.07 o   0.57140
   8  -9   7     9064.60     9064.60    952.08 o   0.60764
   9  -9   7      284.57      284.57    168.69 o   0.64652
  10  -9   7      358.13      358.13    189.24 o   0.68760
  11  -9   7      614.23      614.23    247.84 o   0.73049
  12  -9   7      330.37      330.37    181.76 o   0.77491
  13  -9   7      245.91      245.91    156.81 o   0.82060
 -13  -8   7     3353.65     3353.65    579.11 o   0.83327
 -12  -8   7      570.40      570.40    238.83 o   0.78575
 -11  -8   7     2467.16     2467.16    496.70 o   0.73925
 -10  -8   7     3860.80     3860.80    621.35 o   0.69399
  -9  -8   7    16740.30    16740.30   1293.84 o   0.65022
  -8  -8   7    10782.06    10782.06   1038.37 o   0.60825
  -7  -8   7     4126.60     4126.60    642.39 o   0.56850
  -6  -8   7     4406.52     4406.52    663.82 o   0.53146
  -5  -8   7    38428.21    38428.21   1960.31 o   0.49773
  -4  -8   7    15203.91    15203.91   1233.04 o   0.46804
  -3  -8   7     7464.69     7464.69    863.98 o   0.44319
  -2  -8   7    87693.94    87693.94   2961.32 o   0.42403
  -1  -8   7     5769.00     5769.00    759.54 o   0.41136
   0  -8   7    44862.68    44862.68   2118.08 o   0.40580
   1  -8   7    16544.62    16544.62   1286.26 o   0.40762
   2  -8   7    19647.48    19647.48   1401.69 o   0.41674
   3  -8   7     8661.10     8661.10    930.65 o   0.43270
   4  -8   7    10379.93    10379.93   1018.82 o   0.45476
   5  -8   7     8825.94     8825.94    939.46 o   0.48211
   6  -8   7    27383.07    27383.07   1654.78 o   0.51388
   7  -8   7    33272.09    33272.09   1824.06 o   0.54933
   8  -8   7    19991.34    19991.34   1413.91 o   0.58777
   9  -8   7     2814.62     2814.62    530.53 o   0.62867
  10  -8   7     2704.45     2704.45    520.04 o   0.67157
  11  -8   7     5853.83     5853.83    765.10 o   0.71611
  12  -8   7      197.84      197.84    140.65 o   0.76201
  13  -8   7     1235.93     1235.93    351.56 o   0.80904
 -13  -7   7     3893.72     3893.72    624.00 o   0.80914
 -12  -7   7     2897.15     2897.15    538.25 o   0.76075
 -11  -7   7      140.48      140.48    118.53 o   0.71331
 -10  -7   7     1070.81     1070.81    327.23 o   0.66702
  -9  -7   7    19365.24    19365.24   1391.59 o   0.62214
  -8  -7   7    26383.99    26383.99   1624.31 o   0.57899
  -7  -7   7     2903.07     2903.07    538.80 o   0.53800
  -6  -7   7    28440.11    28440.11   1686.42 o   0.49968
  -5  -7   7    11870.27    11870.27   1089.51 o   0.46470
  -4  -7   7    18491.93    18491.93   1359.85 o   0.43388
  -3  -7   7    61623.15    61623.15   2482.40 o   0.40815
  -2  -7   7    20291.77    20291.77   1424.49 o   0.38853
  -1  -7   7      581.40      581.40    241.12 o   0.37597
   0  -7   7      181.62      181.62    134.77 o   0.37120
   1  -7   7    57645.14    57645.14   2400.94 o   0.37451
   2  -7   7      741.75      741.75    272.35 o   0.38569
   3  -7   7   147396.56   147396.56   3839.23 o   0.40409
   4  -7   7    22410.50    22410.50   1497.01 o   0.42879
   5  -7   7    40814.89    40814.89   2020.27 o   0.45876
   6  -7   7    61748.66    61748.66   2484.93 o   0.49304
   7  -7   7     1103.39     1103.39    332.17 o   0.53080
   8  -7   7      875.53      875.53    295.89 o   0.57136
   9  -7   7     5155.69     5155.69    718.03 o   0.61415
  10  -7   7    12504.39    12504.39   1118.23 o   0.65874
  11  -7   7     2704.22     2704.22    520.02 o   0.70479
  12  -7   7      291.51      291.51    170.74 o   0.75204
  13  -7   7      470.80      470.80    216.98 o   0.80027
 -13  -6   7     2434.71     2434.71    493.43 o   0.78726
 -12  -6   7      442.89      442.89    210.45 o   0.73811
 -11  -6   7      110.79      110.79    105.25 o   0.68983
 -10  -6   7       55.67       55.67     74.61 o   0.64261
  -9  -6   7    12159.55    12159.55   1102.70 o   0.59672
  -8  -6   7     6287.76     6287.76    792.95 o   0.55247
  -7  -6   7   100607.66   100607.66   3171.87 o   0.51030
  -6  -6   7    21362.38    21362.38   1461.59 o   0.47078
  -5  -6   7    36023.02    36023.02   1897.97 o   0.43461
  -4  -6   7     1652.17     1652.17    406.47 o   0.40270
  -3  -6   7     1113.00     1113.00    333.62 o   0.37615
  -2  -6   7     1202.40     1202.40    346.76 o   0.35614
  -1  -6   7    10441.90    10441.90   1021.86 o   0.34383
   0  -6   7    54269.43    54269.43   2329.58 o   0.34005
   1  -6   7    34776.54    34776.54   1864.85 o   0.34509
   2  -6   7    38249.71    38249.71   1955.75 o   0.35856
   3  -6   7   133888.89   133888.89   3659.08 o   0.37958
   4  -6   7    17008.55    17008.55   1304.17 o   0.40698
   5  -6   7    14488.48    14488.48   1203.68 o   0.43956
   6  -6   7       18.01       18.01     42.44 o   0.47626
   7  -6   7       18.76       18.76     43.31 o   0.51621
   8  -6   7    17132.99    17132.99   1308.93 o   0.55870
   9  -6   7     4800.18     4800.18    692.83 o   0.60321
  10  -6   7    21988.49    21988.49   1482.85 o   0.64931
  11  -6   7        6.40        6.40     25.29 o   0.69669
  12  -6   7     3353.15     3353.15    579.06 o   0.74511
  13  -6   7     1941.36     1941.36    440.61 o   0.79438
 -13  -5   7      414.20      414.20    203.52 o   0.76785
 -12  -5   7      457.47      457.47    213.89 o   0.71805
 -11  -5   7     3109.55     3109.55    557.63 o   0.66905
 -10  -5   7      587.86      587.86    242.46 o   0.62105
  -9  -5   7      557.30      557.30    236.07 o   0.57429
  -8  -5   7      886.47      886.47    297.74 o   0.52909
  -7  -5   7    37970.45    37970.45   1948.60 o   0.48591
  -6  -5   7    15873.88    15873.88   1259.92 o   0.44532
  -5  -5   7      187.75      187.75    137.02 o   0.40810
  -4  -5   7   263463.19   263463.19   5132.87 o   0.37525
  -3  -5   7      582.85      582.85    241.42 o   0.34801
  -2  -5   7     9753.62     9753.62    987.60 o   0.32779
  -1  -5   7    19461.89    19461.89   1395.06 o   0.31593
   0  -5   7     5890.37     5890.37    767.49 o   0.31338
   1  -5   7     1984.69     1984.69    445.50 o   0.32038
   2  -5   7    14454.97    14454.97   1202.29 o   0.33631
   3  -5   7   235780.73   235780.73   4855.73 o   0.36000
   4  -5   7    38470.78    38470.78   1961.40 o   0.39004
   5  -5   7   125548.20   125548.20   3543.28 o   0.42508
   6  -5   7    20444.34    20444.34   1429.84 o   0.46399
   7  -5   7     8953.72     8953.72    946.24 o   0.50588
   8  -5   7    26980.19    26980.19   1642.56 o   0.55007
   9  -5   7     3938.06     3938.06    627.54 o   0.59605
  10  -5   7     1932.82     1932.82    439.64 o   0.64343
  11  -5   7     3191.10     3191.10    564.90 o   0.69192
  12  -5   7    12176.78    12176.78   1103.48 o   0.74132
  13  -5   7     3963.95     3963.95    629.60 o   0.79144
 -13  -4   7     2399.43     2399.43    489.84 o   0.75108
 -12  -4   7      361.86      361.86    190.23 o   0.70079
 -11  -4   7    13068.08    13068.08   1143.16 o   0.65125
 -10  -4   7    12298.41    12298.41   1108.98 o   0.60264
  -9  -4   7     5857.52     5857.52    765.34 o   0.55522
  -8  -4   7      247.87      247.87    157.44 o   0.50930
  -7  -4   7    11540.77    11540.77   1074.28 o   0.46533
  -6  -4   7        0.25        0.25      4.99 o   0.42393
  -5  -4   7    60685.47    60685.47   2463.44 o   0.38592
  -4  -4   7   116889.43   116889.43   3418.91 o   0.35240
  -3  -4   7    93436.73    93436.73   3056.74 o   0.32475
  -2  -4   7      123.56      123.56    111.16 o   0.30460
  -1  -4   7     5814.67     5814.67    762.54 o   0.29347
   0  -4   7     4137.85     4137.85    643.26 o   0.29242
   1  -4   7   221152.56   221152.56   4702.69 o   0.30153
   2  -4   7        2.69        2.69     16.40 o   0.31995
   3  -4   7     2030.13     2030.13    450.57 o   0.34619
   4  -4   7    20074.16    20074.16   1416.83 o   0.37863
   5  -4   7     7977.69     7977.69    893.18 o   0.41581
   6  -4   7    40801.04    40801.04   2019.93 o   0.45659
   7  -4   7       89.13       89.13     94.41 o   0.50009
   8  -4   7     7378.35     7378.35    858.97 o   0.54565
   9  -4   7     3325.91     3325.91    576.71 o   0.59280
  10  -4   7    13750.84    13750.84   1172.64 o   0.64118
  11  -4   7     1870.80     1870.80    432.53 o   0.69055
  12  -4   7     5129.43     5129.43    716.20 o   0.74070
  13  -4   7      759.71      759.71    275.63 o   0.79148
 -13  -3   7     2576.31     2576.31    507.57 o   0.73714
 -12  -3   7     9365.92     9365.92    967.78 o   0.68655
 -11  -3   7    10363.78    10363.78   1018.03 o   0.63667
 -10  -3   7    10262.90    10262.90   1013.06 o   0.58769
  -9  -3   7    18572.20    18572.20   1362.80 o   0.53986
  -8  -3   7     2184.22     2184.22    467.36 o   0.49351
  -7  -3   7       64.41       64.41     80.25 o   0.44909
  -6  -3   7    25897.29    25897.29   1609.26 o   0.40725
  -5  -3   7    35286.59    35286.59   1878.47 o   0.36885
  -4  -3   7     4779.73     4779.73    691.36 o   0.33508
  -3  -3   7    59681.07    59681.07   2442.97 o   0.30748
  -2  -3   7   120818.70   120818.70   3475.90 o   0.28782
  -1  -3   7    23337.83    23337.83   1527.67 o   0.27780
   0  -3   7       64.57       64.57     80.36 o   0.27845
   1  -3   7   443057.47   443057.47   6656.26 o   0.28970
   2  -3   7    26633.10    26633.10   1631.97 o   0.31041
   3  -3   7      836.09      836.09    289.15 o   0.33885
   4  -3   7      329.61      329.61    181.55 o   0.37324
   5  -3   7    83444.16    83444.16   2888.67 o   0.41211
   6  -3   7    26627.95    26627.95   1631.81 o   0.45431
   7  -3   7    42102.64    42102.64   2051.89 o   0.49899
   8  -3   7    29881.18    29881.18   1728.62 o   0.54554
   9  -3   7      591.29      591.29    243.16 o   0.59352
  10  -3   7    11605.28    11605.28   1077.28 o   0.64262
  11  -3   7     2784.15     2784.15    527.65 o   0.69259
  12  -3   7      602.80      602.80    245.52 o   0.74326
  13  -3   7      206.78      206.78    143.80 o   0.79450
 -13  -2   7       22.55       22.55     47.49 o   0.72620
 -12  -2   7     1674.88     1674.88    409.25 o   0.67551
 -11  -2   7     3569.87     3569.87    597.48 o   0.62554
 -10  -2   7        5.69        5.69     23.85 o   0.57647
  -9  -2   7    13269.83    13269.83   1151.95 o   0.52855
  -8  -2   7     2503.32     2503.32    500.33 o   0.48213
  -7  -2   7      186.60      186.60    136.60 o   0.43768
  -6  -2   7    67426.37    67426.37   2596.66 o   0.39587
  -5  -2   7     3321.38     3321.38    576.31 o   0.35762
  -4  -2   7       22.10       22.10     47.01 o   0.32420
  -3  -2   7   118456.62   118456.62   3441.75 o   0.29724
  -2  -2   7   166169.67   166169.67   4076.39 o   0.27862
  -1  -2   7    85877.98    85877.98   2930.49 o   0.27007
   0  -2   7     8280.97     8280.97    910.00 o   0.27255
   1  -2   7      209.84      209.84    144.86 o   0.28576
   2  -2   7    11742.30    11742.30   1083.62 o   0.30834
   3  -2   7    30907.96    30907.96   1758.07 o   0.33840
   4  -2   7     5148.79     5148.79    717.55 o   0.37415
   5  -2   7      685.35      685.35    261.79 o   0.41412
   6  -2   7        0.83        0.83      9.09 o   0.45721
   7  -2   7      179.13      179.13    133.84 o   0.50261
   8  -2   7    16123.92    16123.92   1269.80 o   0.54974
   9  -2   7     1890.31     1890.31    434.78 o   0.59821
  10  -2   7     2007.98     2007.98    448.11 o   0.64771
  11  -2   7     5975.58     5975.58    773.02 o   0.69802
  12  -2   7     1788.13     1788.13    422.86 o   0.74898
  13  -2   7       86.66       86.66     93.09 o   0.80046
 -13  -1   7     2180.35     2180.35    466.94 o   0.71839
 -12  -1   7        1.57        1.57     12.53 o   0.66784
 -11  -1   7      521.43      521.43    228.35 o   0.61804
 -10  -1   7     8720.88     8720.88    933.86 o   0.56919
  -9  -1   7     8651.29     8651.29    930.12 o   0.52154
  -8  -1   7    26273.64    26273.64   1620.91 o   0.47547
  -7  -1   7    29983.83    29983.83   1731.58 o   0.43147
  -6  -1   7    12977.47    12977.47   1139.19 o   0.39025
  -5  -1   7    34641.56    34641.56   1861.22 o   0.35279
  -4  -1   7     1350.28     1350.28    367.46 o   0.32040
  -3  -1   7     5979.32     5979.32    773.26 o   0.29476
  -2  -1   7    16504.94    16504.94   1284.72 o   0.27775
  -1  -1   7   158573.23   158573.23   3982.13 o   0.27099
   0  -1   7    95042.37    95042.37   3082.89 o   0.27525
   1  -1   7     3898.80     3898.80    624.40 o   0.29004
   2  -1   7    11551.73    11551.73   1074.79 o   0.31387
   3  -1   7    29816.87    29816.87   1726.76 o   0.34487
   4  -1   7     3452.28     3452.28    587.56 o   0.38131
   5  -1   7    21712.70    21712.70   1473.52 o   0.42176
   6  -1   7    84163.41    84163.41   2901.09 o   0.46520
   7  -1   7    19192.06    19192.06   1385.35 o   0.51085
   8  -1   7    46735.27    46735.27   2161.83 o   0.55817
   9  -1   7    12134.68    12134.68   1101.58 o   0.60677
  10  -1   7     4960.22     4960.22    704.29 o   0.65637
  11  -1   7       36.01       36.01     60.01 o   0.70676
  12  -1   7     1171.81     1171.81    342.32 o   0.75778
  13  -1   7       22.47       22.47     47.40 o   0.80931
 -13   0   7      392.19      392.19    198.04 o   0.71381
 -12   0   7     3860.70     3860.70    621.35 o   0.66365
 -11   0   7      968.72      968.72    311.24 o   0.61431
 -10   0   7     6518.19     6518.19    807.35 o   0.56600
  -9   0   7     5292.35     5292.35    727.49 o   0.51901
  -8   0   7    19608.31    19608.31   1400.30 o   0.47373
  -7   0   7    58097.93    58097.93   2410.35 o   0.43069
  -6   0   7     1965.62     1965.62    443.35 o   0.39065
  -5   0   7    19393.55    19393.55   1392.61 o   0.35462
  -4   0   7    15386.77    15386.77   1240.43 o   0.32393
  -3   0   7     4251.87     4251.87    652.06 o   0.30023
  -2   0   7     7626.30     7626.30    873.29 o   0.28528
  -1   0   7    17831.87    17831.87   1335.36 o   0.28046
   0   0   7   101002.38   101002.38   3178.09 o   0.28630
   1   0   7    75628.66    75628.66   2750.07 o   0.30217
   2   0   7    26952.63    26952.63   1641.73 o   0.32662
   3   0   7       34.75       34.75     58.95 o   0.35789
   4   0   7       67.19       67.19     81.97 o   0.39437
   5   0   7    20730.77    20730.77   1439.82 o   0.43474
   6   0   7    17073.36    17073.36   1306.65 o   0.47802
   7   0   7     3814.44     3814.44    617.61 o   0.52349
   8   0   7      266.55      266.55    163.26 o   0.57062
   9   0   7     1012.32     1012.32    318.17 o   0.61904
  10   0   7     2047.29     2047.29    452.47 o   0.66847
  11   0   7      179.41      179.41    133.94 o   0.71869
  12   0   7      846.59      846.59    290.96 o   0.76956
  13   0   7       77.20       77.20     87.87 o   0.82095
 -13   1   7       51.51       51.51     71.77 o   0.71252
 -12   1   7     5422.85     5422.85    736.40 o   0.66301
 -11   1   7      129.94      129.94    113.99 o   0.61442
 -10   1   7     1003.28     1003.28    316.75 o   0.56698
  -9   1   7     1860.96     1860.96    431.39 o   0.52102
  -8   1   7     4371.68     4371.68    661.19 o   0.47696
  -7   1   7    78069.08    78069.08   2794.08 o   0.43538
  -6   1   7    28018.27    28018.27   1673.87 o   0.39705
  -5   1   7      594.12      594.12    243.75 o   0.36301
  -4   1   7    42044.02    42044.02   2050.46 o   0.33456
  -3   1   7     3620.79     3620.79    601.73 o   0.31325
  -2   1   7    31464.59    31464.59   1773.83 o   0.30058
  -1   1   7    11110.42    11110.42   1054.06 o   0.29767
   0   1   7    16339.10    16339.10   1278.24 o   0.30479
   1   1   7      123.27      123.27    111.03 o   0.32128
   2   1   7    60087.17    60087.17   2451.27 o   0.34580
   3   1   7    18705.83    18705.83   1367.69 o   0.37678
   4   1   7    11701.70    11701.70   1081.74 o   0.41278
   5   1   7    13308.40    13308.40   1153.62 o   0.45259
   6   1   7     3025.04     3025.04    550.00 o   0.49530
   7   1   7    19012.95    19012.95   1378.87 o   0.54023
   8   1   7    50520.46    50520.46   2247.68 o   0.58685
   9   1   7     3138.68     3138.68    560.24 o   0.63481
  10   1   7    33664.85    33664.85   1834.80 o   0.68381
  11   1   7     4704.56     4704.56    685.90 o   0.73366
  12   1   7     3198.20     3198.20    565.53 o   0.78418
  13   1   7     1025.79     1025.79    320.28 o   0.83526
 -13   2   7      201.91      201.91    142.09 o   0.71455
 -12   2   7      769.16      769.16    277.34 o   0.66592
 -11   2   7     1762.03     1762.03    419.77 o   0.61836
 -10   2   7    17760.48    17760.48   1332.68 o   0.57211
  -9   2   7    32902.39    32902.39   1813.90 o   0.52753
  -8   2   7    16126.31    16126.31   1269.89 o   0.48507
  -7   2   7   135364.20   135364.20   3679.19 o   0.44535
  -6   2   7     1579.20     1579.20    397.39 o   0.40916
  -5   2   7    24000.67    24000.67   1549.21 o   0.37752
  -4   2   7    15796.25    15796.25   1256.83 o   0.35166
  -3   2   7    63604.88    63604.88   2522.00 o   0.33292
  -2   2   7    14531.95    14531.95   1205.49 o   0.32256
  -1   2   7    11758.16    11758.16   1084.35 o   0.32138
   0   2   7    10018.30    10018.30   1000.91 o   0.32948
   1   2   7       24.58       24.58     49.57 o   0.34621
   2   2   7   330260.50   330260.50   5746.83 o   0.37040
   3   2   7    19695.24    19695.24   1403.40 o   0.40071
   4   2   7     1879.92     1879.92    433.58 o   0.43586
   5   2   7     9289.31     9289.31    963.81 o   0.47477
   6   2   7     1834.62     1834.62    428.32 o   0.51660
   7   2   7       98.86       98.86     99.43 o   0.56069
   8   2   7     5503.37     5503.37    741.85 o   0.60656
   9   2   7     2803.18     2803.18    529.45 o   0.65382
  10   2   7      729.36      729.36    270.07 o   0.70220
  11   2   7     1824.57     1824.57    427.15 o   0.75147
  12   2   7      935.57      935.57    305.87 o   0.80148
  13   2   7      762.72      762.72    276.17 o   0.85210
 -13   3   7      707.39      707.39    265.97 o   0.71986
 -12   3   7     4535.18     4535.18    673.44 o   0.67235
 -11   3   7      577.23      577.23    240.26 o   0.62606
 -10   3   7     1369.21     1369.21    370.03 o   0.58127
  -9   3   7    23162.90    23162.90   1521.94 o   0.53836
  -8   3   7     5509.95     5509.95    742.29 o   0.49782
  -7   3   7     1157.89     1157.89    340.28 o   0.46027
  -6   3   7     8645.80     8645.80    929.83 o   0.42650
  -5   3   7    49823.42    49823.42   2232.12 o   0.39749
  -4   3   7   183903.83   183903.83   4288.40 o   0.37432
  -3   3   7     4447.73     4447.73    666.91 o   0.35815
  -2   3   7    40248.59    40248.59   2006.20 o   0.34995
  -1   3   7    14854.85    14854.85   1218.80 o   0.35026
   0   3   7     8338.69     8338.69    913.16 o   0.35908
   1   3   7      141.18      141.18    118.82 o   0.37580
   2   3   7    10009.62    10009.62   1000.48 o   0.39943
   3   3   7    34187.53    34187.53   1848.99 o   0.42883
   4   3   7     2265.75     2265.75    476.00 o   0.46291
   5   3   7      521.55      521.55    228.37 o   0.50070
   6   3   7      131.24      131.24    114.56 o   0.54143
   7   3   7     5057.02     5057.02    711.13 o   0.58449
   8   3   7    16642.46    16642.46   1290.06 o   0.62941
   9   3   7     4642.93     4642.93    681.39 o   0.67580
  10   3   7    38733.10    38733.10   1968.07 o   0.72338
  11   3   7     4807.06     4807.06    693.33 o   0.77194
  12   3   7    15537.00    15537.00   1246.48 o   0.82131
  13   3   7      230.57      230.57    151.84 o   0.87133
 -13   4   7     7452.89     7452.89    863.30 o   0.72838
 -12   4   7      938.35      938.35    306.33 o   0.68219
 -11   4   7     4360.33     4360.33    660.33 o   0.63738
 -10   4   7      111.53      111.53    105.61 o   0.59428
  -9   4   7    20254.04    20254.04   1423.17 o   0.55327
  -8   4   7    15099.02    15099.02   1228.78 o   0.51486
  -7   4   7      199.99      199.99    141.42 o   0.47967
  -6   4   7     6654.16     6654.16    815.73 o   0.44847
  -5   4   7    61452.30    61452.30   2478.96 o   0.42213
  -4   4   7    46450.48    46450.48   2155.24 o   0.40162
  -3   4   7    44903.88    44903.88   2119.05 o   0.38786
  -2   4   7    44525.38    44525.38   2110.10 o   0.38159
  -1   4   7     1187.41     1187.41    344.59 o   0.38316
   0   4   7   106811.65   106811.65   3268.21 o   0.39249
   1   4   7    63581.82    63581.82   2521.54 o   0.40904
   2   4   7     3353.65     3353.65    579.11 o   0.43199
   3   4   7      390.13      390.13    197.52 o   0.46038
   4   4   7    52786.75    52786.75   2297.54 o   0.49327
   5   4   7     3007.66     3007.66    548.42 o   0.52983
   6   4   7      299.71      299.71    173.12 o   0.56934
   7   4   7      395.56      395.56    198.89 o   0.61124
   8   4   7     7655.78     7655.78    874.97 o   0.65507
   9   4   7      933.64      933.64    305.56 o   0.70046
  10   4   7     2706.82     2706.82    520.27 o   0.74714
  11   4   7      214.30      214.30    146.39 o   0.79486
  12   4   7        6.99        6.99     26.44 o   0.84347
  13   4   7      439.90      439.90    209.74 o   0.89280
 -13   5   7     2475.07     2475.07    497.50 o   0.74001
 -12   5   7     2977.48     2977.48    545.66 o   0.69529
 -11   5   7    33825.72    33825.72   1839.18 o   0.65214
 -10   5   7    16097.18    16097.18   1268.75 o   0.61089
  -9   5   7    20863.52    20863.52   1444.42 o   0.57193
  -8   5   7      347.64      347.64    186.45 o   0.53578
  -7   5   7      115.58      115.58    107.51 o   0.50304
  -6   5   7       41.01       41.01     64.04 o   0.47441
  -5   5   7     1540.68     1540.68    392.52 o   0.45069
  -4   5   7     8521.40     8521.40    923.11 o   0.43268
  -3   5   7    49487.54    49487.54   2224.58 o   0.42110
  -2   5   7    94589.46    94589.46   3075.54 o   0.41651
  -1   5   7     4615.96     4615.96    679.41 o   0.41913
   0   5   7   196400.17   196400.17   4431.71 o   0.42882
   1   5   7    33395.07    33395.07   1827.43 o   0.44512
   2   5   7     1882.71     1882.71    433.90 o   0.46735
   3   5   7     9050.08     9050.08    951.32 o   0.49471
   4   5   7      653.49      653.49    255.63 o   0.52639
   5   5   7      833.05      833.05    288.63 o   0.56166
   6   5   7       22.39       22.39     47.32 o   0.59990
   7   5   7     1623.76     1623.76    402.96 o   0.64057
   8   5   7     1662.23     1662.23    407.70 o   0.68323
   9   5   7    12898.19    12898.19   1135.70 o   0.72755
  10   5   7    14857.46    14857.46   1218.91 o   0.77322
  11   5   7       17.37       17.37     41.67 o   0.82003
  12   5   7     9130.07     9130.07    955.51 o   0.86779
  13   5   7       26.64       26.64     51.61 o   0.91635
 -13   6   7     1006.67     1006.67    317.28 o   0.75459
 -12   6   7     6661.03     6661.03    816.15 o   0.71149
 -11   6   7     1441.11     1441.11    379.62 o   0.67011
 -10   6   7      871.69      871.69    295.24 o   0.63081
  -9   6   7      191.37      191.37    138.34 o   0.59399
  -8   6   7       86.72       86.72     93.12 o   0.56015
  -7   6   7     2798.66     2798.66    529.02 o   0.52985
  -6   6   7    71348.70    71348.70   2671.12 o   0.50373
  -5   6   7     1018.93     1018.93    319.21 o   0.48247
  -4   6   7        0.55        0.55      7.39 o   0.46674
  -3   6   7    84479.14    84479.14   2906.53 o   0.45711
  -2   6   7    59162.76    59162.76   2432.34 o   0.45396
  -1   6   7    15398.98    15398.98   1240.93 o   0.45744
   0   6   7    55218.62    55218.62   2349.86 o   0.46738
   1   6   7     8705.20     8705.20    933.02 o   0.48340
   2   6   7     8977.50     8977.50    947.50 o   0.50492
   3   6   7     3203.67     3203.67    566.01 o   0.53127
   4   6   7      802.40      802.40    283.27 o   0.56176
   5   6   7     4705.82     4705.82    685.99 o   0.59577
   6   6   7      264.61      264.61    162.67 o   0.63272
   7   6   7     2854.61     2854.61    534.29 o   0.67213
   8   6   7      816.09      816.09    285.67 o   0.71360
   9   6   7        4.52        4.52     21.26 o   0.75678
  10   6   7      171.25      171.25    130.86 o   0.80141
  11   6   7       26.17       26.17     51.16 o   0.84724
  12   6   7      185.80      185.80    136.31 o   0.89409
  13   6   7       41.19       41.19     64.18 o   0.94182
 -13   7   7     7738.93     7738.93    879.71 o   0.77197
 -12   7   7    11692.99    11692.99   1081.34 o   0.73056
 -11   7   7     2585.54     2585.54    508.48 o   0.69104
 -10   7   7     4619.68     4619.68    679.68 o   0.65375
  -9   7   7     4450.00     4450.00    667.08 o   0.61910
  -8   7   7     8294.71     8294.71    910.75 o   0.58754
  -7   7   7     9879.52     9879.52    993.96 o   0.55960
  -6   7   7      102.00      102.00    100.99 o   0.53585
  -5   7   7       55.07       55.07     74.21 o   0.51687
  -4   7   7      401.62      401.62    200.40 o   0.50320
  -3   7   7     6068.53     6068.53    779.01 o   0.49527
  -2   7   7    32719.77    32719.77   1808.86 o   0.49336
  -1   7   7        0.18        0.18      4.19 o   0.49755
   0   7   7    29460.71    29460.71   1716.41 o   0.50768
   1   7   7     7327.00     7327.00    855.98 o   0.52340
   2   7   7    39913.16    39913.16   1997.83 o   0.54424
   3   7   7      719.04      719.04    268.15 o   0.56963
   4   7   7      867.26      867.26    294.49 o   0.59899
   5   7   7      288.28      288.28    169.79 o   0.63177
   6   7   7    12605.02    12605.02   1122.72 o   0.66747
   7   7   7     3936.43     3936.43    627.41 o   0.70564
   8   7   7      772.71      772.71    277.98 o   0.74590
   9   7   7      142.09      142.09    119.20 o   0.78794
  10   7   7       37.89       37.89     61.55 o   0.83148
  11   7   7      918.74      918.74    303.11 o   0.87630
  12   7   7     3137.53     3137.53    560.14 o   0.92221
  13   7   7      408.91      408.91    202.21 o   0.96906
 -13   8   7      774.64      774.64    278.32 o   0.79195
 -12   8   7    12252.75    12252.75   1106.92 o   0.75230
 -11   8   7      272.07      272.07    164.95 o   0.71467
 -10   8   7     1262.50     1262.50    355.32 o   0.67941
  -9   8   7     5013.25     5013.25    708.04 o   0.64688
  -8   8   7      863.98      863.98    293.93 o   0.61754
  -7   8   7     3188.54     3188.54    564.67 o   0.59186
  -6   8   7       35.72       35.72     59.77 o   0.57032
  -5   8   7     1513.98     1513.98    389.10 o   0.55341
  -4   8   7    41085.22    41085.22   2026.95 o   0.54157
  -3   8   7     2234.82     2234.82    472.74 o   0.53513
  -2   8   7    28857.11    28857.11   1698.74 o   0.53428
  -1   8   7     4947.74     4947.74    703.40 o   0.53906
   0   8   7     6357.68     6357.68    797.35 o   0.54932
   1   8   7    32665.48    32665.48   1807.36 o   0.56476
   2   8   7    32257.14    32257.14   1796.03 o   0.58496
   3   8   7      832.93      832.93    288.61 o   0.60946
   4   8   7     4031.85     4031.85    634.97 o   0.63776
   5   8   7     5144.35     5144.35    717.24 o   0.66938
   6   8   7      108.24      108.24    104.04 o   0.70386
   7   8   7     4340.48     4340.48    658.82 o   0.74082
   8   8   7      341.82      341.82    184.88 o   0.77990
   9   8   7      271.51      271.51    164.78 o   0.82079
  10   8   7       12.20       12.20     34.92 o   0.86325
  11   8   7      285.21      285.21    168.88 o   0.90704
  12   8   7      140.69      140.69    118.61 o   0.95199
  13   8   7     1085.59     1085.59    329.48 o   0.99793
 -13   9   7     2956.41     2956.41    543.73 o   0.81435
 -12   9   7      128.79      128.79    113.48 o   0.77647
 -11   9   7       14.46       14.46     38.02 o   0.74074
 -10   9   7     9261.44     9261.44    962.36 o   0.70747
  -9   9   7        6.39        6.39     25.28 o   0.67703
  -8   9   7     5316.41     5316.41    729.14 o   0.64981
  -7   9   7     7882.57     7882.57    887.84 o   0.62623
  -6   9   7      252.99      252.99    159.06 o   0.60672
  -5   9   7      130.57      130.57    114.27 o   0.59169
  -4   9   7    15850.85    15850.85   1259.00 o   0.58147
  -3   9   7     4686.85     4686.85    684.61 o   0.57633
  -2   9   7     3101.65     3101.65    556.92 o   0.57640
  -1   9   7     1593.51     1593.51    399.19 o   0.58168
   0   9   7      157.60      157.60    125.54 o   0.59203
   1   9   7    14102.95    14102.95   1187.56 o   0.60719
   2   9   7    16097.21    16097.21   1268.75 o   0.62681
   3   9   7      306.11      306.11    174.96 o   0.65048
   4   9   7      354.90      354.90    188.39 o   0.67780
   5   9   7       18.60       18.60     43.13 o   0.70832
   6   9   7     1337.35     1337.35    365.70 o   0.74166
   7   9   7      511.97      511.97    226.27 o   0.77745
   8   9   7     1546.03     1546.03    393.20 o   0.81538
   9   9   7      343.45      343.45    185.32 o   0.85515
  10   9   7      790.25      790.25    281.11 o   0.89652
  11   9   7      212.07      212.07    145.62 o   0.93929
  12   9   7        4.70        4.70     21.68 o   0.98326
  13   9   7      179.37      179.37    133.93 o   1.02829
 -13  10   7       21.87       21.87     46.76 o   0.83897
 -12  10   7     2650.42     2650.42    514.82 o   0.80287
 -11  10   7     2771.98     2771.98    526.50 o   0.76900
 -10  10   7     6939.38     6939.38    833.03 o   0.73767
  -9  10   7        5.00        5.00     22.36 o   0.70922
  -8  10   7     5070.74     5070.74    712.09 o   0.68400
  -7  10   7     5069.31     5069.31    711.99 o   0.66239
  -6  10   7     1238.11     1238.11    351.87 o   0.64474
  -5  10   7       81.87       81.87     90.48 o   0.63139
  -4  10   7    25227.39    25227.39   1588.31 o   0.62262
  -3  10   7     3159.84     3159.84    562.12 o   0.61861
  -2  10   7     9495.03     9495.03    974.42 o   0.61947
  -1  10   7     1315.14     1315.14    362.65 o   0.62517
   0  10   7     3319.38     3319.38    576.14 o   0.63558
   1  10   7    19272.44    19272.44   1388.25 o   0.65048
   2  10   7     7815.11     7815.11    884.03 o   0.66957
   3  10   7     1296.95     1296.95    360.13 o   0.69249
   4  10   7     1119.38     1119.38    334.57 o   0.71889
   5  10   7      581.47      581.47    241.14 o   0.74839
   6  10   7     1449.09     1449.09    380.67 o   0.78065
   7  10   7       31.42       31.42     56.05 o   0.81534
   8  10   7      547.60      547.60    234.01 o   0.85215
   9  10   7      709.29      709.29    266.33 o   0.89084
  10  10   7      110.97      110.97    105.34 o   0.93115
  11  10   7       96.21       96.21     98.09 o   0.97290
  12  10   7        0.48        0.48      6.92 o   1.01590
  13  10   7      259.51      259.51    161.09 o   1.06000
 -13  11   7     1333.97     1333.97    365.24 o   0.86562
 -12  11   7     1851.46     1851.46    430.29 o   0.83127
 -11  11   7      223.56      223.56    149.52 o   0.79922
 -10  11   7     1403.50     1403.50    374.63 o   0.76977
  -9  11   7     2737.35     2737.35    523.20 o   0.74321
  -8  11   7     4369.47     4369.47    661.02 o   0.71986
  -7  11   7     3835.13     3835.13    619.28 o   0.70006
  -6  11   7      533.02      533.02    230.87 o   0.68410
  -5  11   7     1140.11     1140.11    337.66 o   0.67226
  -4  11   7     4845.76     4845.76    696.12 o   0.66477
  -3  11   7      142.37      142.37    119.32 o   0.66176
  -2  11   7      100.71      100.71    100.36 o   0.66330
  -1  11   7       14.14       14.14     37.60 o   0.66937
   0  11   7      730.37      730.37    270.25 o   0.67982
   1  11   7     5151.40     5151.40    717.73 o   0.69448
   2  11   7     1284.27     1284.27    358.37 o   0.71308
   3  11   7      908.04      908.04    301.34 o   0.73531
   4  11   7     2226.50     2226.50    471.86 o   0.76087
   5  11   7      500.47      500.47    223.71 o   0.78943
   6  11   7      173.94      173.94    131.89 o   0.82067
   7  11   7     2057.97     2057.97    453.65 o   0.85431
   8  11   7      622.12      622.12    249.42 o   0.89007
   9  11   7      321.68      321.68    179.35 o   0.92770
  10  11   7      384.74      384.74    196.15 o   0.96698
  11  11   7      623.88      623.88    249.78 o   1.00774
  12  11   7      259.45      259.45    161.08 o   1.04978
  13  11   7       76.22       76.22     87.31 o   1.09296
 -13  12   7     2437.57     2437.57    493.72 o   0.89412
 -12  12   7     1637.43     1637.43    404.65 o   0.86148
 -11  12   7       35.78       35.78     59.81 o   0.83119
 -10  12   7       48.57       48.57     69.70 o   0.80352
  -9  12   7     1280.32     1280.32    357.82 o   0.77874
  -8  12   7       15.89       15.89     39.86 o   0.75714
  -7  12   7    10714.23    10714.23   1035.10 o   0.73901
  -6  12   7      290.73      290.73    170.51 o   0.72459
  -5  12   7     4334.81     4334.81    658.39 o   0.71411
  -4  12   7      444.67      444.67    210.87 o   0.70775
  -3  12   7     3418.79     3418.79    584.70 o   0.70562
  -2  12   7     2106.77     2106.77    459.00 o   0.70777
  -1  12   7     3262.73     3262.73    571.20 o   0.71414
   0  12   7     8613.59     8613.59    928.09 o   0.72463
   1  12   7     1960.39     1960.39    442.76 o   0.73906
   2  12   7     2138.20     2138.20    462.41 o   0.75721
   3  12   7     4681.38     4681.38    684.21 o   0.77882
   4  12   7      817.22      817.22    285.87 o   0.80360
   5  12   7     2702.14     2702.14    519.82 o   0.83128
   6  12   7     3009.08     3009.08    548.55 o   0.86158
   7  12   7      536.12      536.12    231.54 o   0.89423
   8  12   7      643.76      643.76    253.72 o   0.92898
   9  12   7      299.79      299.79    173.15 o   0.96560
  10  12   7      486.74      486.74    220.62 o   1.00389
  11  12   7        0.06        0.06      2.43 o   1.04367
  12  12   7        6.28        6.28     25.05 o   1.08478
  13  12   7      124.12      124.12    111.41 o   1.12706
 -13  13   7      274.13      274.13    165.57 o   0.92430
 -12  13   7     3518.78     3518.78    593.19 o   0.89332
 -11  13   7     3510.48     3510.48    592.49 o   0.86471
 -10  13   7      194.29      194.29    139.39 o   0.83873
  -9  13   7     1590.15     1590.15    398.77 o   0.81563
  -8  13   7       10.19       10.19     31.92 o   0.79565
  -7  13   7       22.64       22.64     47.58 o   0.77904
  -6  13   7      508.90      508.90    225.59 o   0.76602
  -5  13   7     4018.92     4018.92    633.95 o   0.75676
  -4  13   7     5702.62     5702.62    755.16 o   0.75142
  -3  13   7     2591.21     2591.21    509.04 o   0.75007
  -2  13   7      551.90      551.90    234.93 o   0.75274
  -1  13   7      501.40      501.40    223.92 o   0.75938
   0  13   7     1686.67     1686.67    410.69 o   0.76989
   1  13   7     4109.74     4109.74    641.07 o   0.78411
   2  13   7     1379.09     1379.09    371.36 o   0.80186
   3  13   7     1315.48     1315.48    362.69 o   0.82289
   4  13   7     1583.26     1583.26    397.90 o   0.84697
   5  13   7     2199.09     2199.09    468.95 o   0.87384
   6  13   7     1011.19     1011.19    317.99 o   0.90325
   7  13   7       67.15       67.15     81.95 o   0.93497
   8  13   7       27.53       27.53     52.47 o   0.96876
   9  13   7      325.44      325.44    180.40 o   1.00442
  10  13   7       26.88       26.88     51.85 o   1.04176
  11  13   7      545.13      545.13    233.48 o   1.08060
  12  13   7      292.24      292.24    170.95 o   1.12079
  13  13   7        0.00        0.00      0.47 o   1.16218
 -13  14   7      620.82      620.82    249.16 o   0.95600
 -12  14   7     1661.80     1661.80    407.65 o   0.92661
 -11  14   7      662.62      662.62    257.41 o   0.89961
 -10  14   7      840.96      840.96    289.99 o   0.87523
  -9  14   7     4322.20     4322.20    657.43 o   0.85369
  -8  14   7     3453.86     3453.86    587.70 o   0.83521
  -7  14   7     1628.22     1628.22    403.51 o   0.82000
  -6  14   7     1246.56     1246.56    353.07 o   0.80825
  -5  14   7     2961.29     2961.29    544.18 o   0.80010
  -4  14   7     2644.78     2644.78    514.27 o   0.79566
  -3  14   7       41.77       41.77     64.63 o   0.79501
  -2  14   7       36.80       36.80     60.66 o   0.79814
  -1  14   7      281.86      281.86    167.89 o   0.80501
   0  14   7      166.83      166.83    129.16 o   0.81554
   1  14   7      273.31      273.31    165.32 o   0.82957
   2  14   7     1443.93     1443.93    379.99 o   0.84694
   3  14   7        6.70        6.70     25.88 o   0.86745
   4  14   7       97.44       97.44     98.71 o   0.89087
   5  14   7     1113.20     1113.20    333.65 o   0.91699
   6  14   7      135.69      135.69    116.49 o   0.94558
   7  14   7      241.18      241.18    155.30 o   0.97643
   8  14   7     1392.70     1392.70    373.19 o   1.00932
   9  14   7       82.42       82.42     90.78 o   1.04407
  10  14   7      619.72      619.72    248.94 o   1.08049
  11  14   7        4.56        4.56     21.35 o   1.11843
  12  14   7       43.44       43.44     65.91 o   1.15773
  13  14   7        2.08        2.08     14.42 o   1.19825
 -13  15   7      436.16      436.16    208.84 o   0.98908
 -12  15   7      300.35      300.35    173.31 o   0.96121
 -11  15   7      171.34      171.34    130.90 o   0.93573
 -10  15   7      209.07      209.07    144.59 o   0.91286
  -9  15   7       96.18       96.18     98.07 o   0.89278
  -8  15   7     1092.66     1092.66    330.55 o   0.87569
  -7  15   7      211.16      211.16    145.31 o   0.86176
  -6  15   7      100.93      100.93    100.46 o   0.85116
  -5  15   7     1111.32     1111.32    333.37 o   0.84401
  -4  15   7       44.00       44.00     66.33 o   0.84039
  -3  15   7      114.36      114.36    106.94 o   0.84035
  -2  15   7      132.03      132.03    114.91 o   0.84390
  -1  15   7       35.95       35.95     59.95 o   0.85098
   0  15   7      837.54      837.54    289.40 o   0.86151
   1  15   7      441.44      441.44    210.10 o   0.87537
   2  15   7       57.47       57.47     75.81 o   0.89240
   3  15   7      282.77      282.77    168.16 o   0.91242
   4  15   7        5.17        5.17     22.74 o   0.93525
   5  15   7     2462.57     2462.57    496.24 o   0.96067
   6  15   7      771.14      771.14    277.69 o   0.98849
   7  15   7      126.80      126.80    112.61 o   1.01852
   8  15   7      339.95      339.95    184.38 o   1.05056
   9  15   7      643.24      643.24    253.62 o   1.08444
  10  15   7       12.16       12.16     34.87 o   1.11999
  11  15   7      403.05      403.05    200.76 o   1.15706
  12  15   7       16.92       16.92     41.13 o   1.19550
  13  15   7        2.91        2.91     17.07 o   1.23518
 -13 -15   8        3.36        3.36     18.34 o   1.04843
 -12 -15   8      906.44      906.44    301.07 o   1.00811
 -11 -15   8      242.76      242.76    155.81 o   0.96923
 -10 -15   8      932.63      932.63    305.39 o   0.93197
  -9 -15   8      269.13      269.13    164.05 o   0.89652
  -8 -15   8       85.45       85.45     92.44 o   0.86312
  -7 -15   8     3254.97     3254.97    570.52 o   0.83200
  -6 -15   8       26.23       26.23     51.22 o   0.80344
  -5 -15   8      432.79      432.79    208.04 o   0.77771
  -4 -15   8      945.84      945.84    307.55 o   0.75510
  -3 -15   8     5456.29     5456.29    738.67 o   0.73591
  -2 -15   8    21988.93    21988.93   1482.87 o   0.72040
  -1 -15   8     2133.02     2133.02    461.85 o   0.70882
   0 -15   8     3659.62     3659.62    604.95 o   0.70136
   1 -15   8     3172.30     3172.30    563.23 o   0.69816
   2 -15   8    12478.98    12478.98   1117.09 o   0.69927
   3 -15   8     1395.49     1395.49    373.56 o   0.70467
   4 -15   8      643.71      643.71    253.71 o   0.71426
   5 -15   8     5563.59     5563.59    745.89 o   0.72788
   6 -15   8      432.15      432.15    207.88 o   0.74532
   7 -15   8      778.96      778.96    279.10 o   0.76629
   8 -15   8      185.39      185.39    136.16 o   0.79054
   9 -15   8     4493.40     4493.40    670.33 o   0.81776
  10 -15   8      139.62      139.62    118.16 o   0.84767
  11 -15   8      292.56      292.56    171.05 o   0.87999
  12 -15   8      288.09      288.09    169.73 o   0.91447
  13 -15   8       24.88       24.88     49.88 o   0.95088
 -13 -14   8      636.69      636.69    252.33 o   1.01375
 -12 -14   8        9.07        9.07     30.12 o   0.97250
 -11 -14   8      709.90      709.90    266.44 o   0.93267
 -10 -14   8      581.19      581.19    241.08 o   0.89443
  -9 -14   8     2061.09     2061.09    453.99 o   0.85800
  -8 -14   8        0.40        0.40      6.34 o   0.82363
  -7 -14   8      717.62      717.62    267.88 o   0.79159
  -6 -14   8     8950.58     8950.58    946.08 o   0.76215
  -5 -14   8     1714.88     1714.88    414.11 o   0.73565
  -4 -14   8     1738.75     1738.75    416.98 o   0.71240
  -3 -14   8     1587.83     1587.83    398.48 o   0.69273
  -2 -14   8     5721.17     5721.17    756.38 o   0.67696
  -1 -14   8     1021.49     1021.49    319.61 o   0.66536
   0 -14   8        0.16        0.16      3.97 o   0.65816
   1 -14   8     8222.65     8222.65    906.79 o   0.65549
   2 -14   8     8058.75     8058.75    897.71 o   0.65742
   3 -14   8      663.50      663.50    257.59 o   0.66390
   4 -14   8     3195.09     3195.09    565.25 o   0.67480
   5 -14   8     3977.21     3977.21    630.65 o   0.68992
   6 -14   8       75.07       75.07     86.64 o   0.70897
   7 -14   8    12128.61    12128.61   1101.30 o   0.73167
   8 -14   8      755.01      755.01    274.78 o   0.75767
   9 -14   8     8229.36     8229.36    907.16 o   0.78665
  10 -14   8      726.54      726.54    269.54 o   0.81830
  11 -14   8     1736.25     1736.25    416.68 o   0.85232
  12 -14   8     2428.45     2428.45    492.79 o   0.88843
  13 -14   8      150.21      150.21    122.56 o   0.92639
 -13 -13   8       29.91       29.91     54.69 o   0.98026
 -12 -13   8      602.17      602.17    245.39 o   0.93806
 -11 -13   8       37.24       37.24     61.02 o   0.89724
 -10 -13   8     4155.77     4155.77    644.65 o   0.85800
  -9 -13   8     4443.36     4443.36    666.59 o   0.82056
  -8 -13   8     3217.82     3217.82    567.26 o   0.78518
  -7 -13   8       30.20       30.20     54.95 o   0.75214
  -6 -13   8       94.89       94.89     97.41 o   0.72178
  -5 -13   8     4383.06     4383.06    662.05 o   0.69444
  -4 -13   8    11434.98    11434.98   1069.34 o   0.67050
  -3 -13   8     4798.61     4798.61    692.72 o   0.65032
  -2 -13   8     7312.97     7312.97    855.16 o   0.63427
  -1 -13   8    15160.39    15160.39   1231.28 o   0.62266
   0 -13   8    51022.70    51022.70   2258.82 o   0.61576
   1 -13   8       77.27       77.27     87.90 o   0.61370
   2 -13   8    27693.60    27693.60   1664.14 o   0.61656
   3 -13   8      181.29      181.29    134.64 o   0.62425
   4 -13   8     9161.65     9161.65    957.17 o   0.63661
   5 -13   8       18.49       18.49     43.00 o   0.65336
   6 -13   8     1848.94     1848.94    429.99 o   0.67418
   7 -13   8      669.66      669.66    258.78 o   0.69871
   8 -13   8     2136.68     2136.68    462.24 o   0.72657
   9 -13   8     3468.70     3468.70    588.96 o   0.75739
  10 -13   8     2960.82     2960.82    544.13 o   0.79084
  11 -13   8     5043.06     5043.06    710.14 o   0.82658
  12 -13   8      368.09      368.09    191.86 o   0.86433
  13 -13   8       52.40       52.40     72.39 o   0.90385
 -13 -12   8     1571.88     1571.88    396.47 o   0.94808
 -12 -12   8     2786.40     2786.40    527.86 o   0.90493
 -11 -12   8      980.09      980.09    313.06 o   0.86311
 -10 -12   8      193.60      193.60    139.14 o   0.82284
  -9 -12   8        4.84        4.84     22.01 o   0.78434
  -8 -12   8      170.96      170.96    130.75 o   0.74790
  -7 -12   8      140.51      140.51    118.54 o   0.71383
  -6 -12   8      457.31      457.31    213.85 o   0.68249
  -5 -12   8    15000.43    15000.43   1224.76 o   0.65426
  -4 -12   8      794.39      794.39    281.85 o   0.62956
  -3 -12   8    23654.14    23654.14   1537.99 o   0.60883
  -2 -12   8    10939.32    10939.32   1045.91 o   0.59249
  -1 -12   8        0.24        0.24      4.91 o   0.58089
   0 -12   8     3177.05     3177.05    563.65 o   0.57434
   1 -12   8     2740.58     2740.58    523.51 o   0.57300
   2 -12   8     2626.17     2626.17    512.46 o   0.57691
   3 -12   8    18472.25    18472.25   1359.13 o   0.58596
   4 -12   8    19336.38    19336.38   1390.55 o   0.59992
   5 -12   8     6221.84     6221.84    788.79 o   0.61846
   6 -12   8     2070.23     2070.23    455.00 o   0.64119
   7 -12   8    14062.25    14062.25   1185.84 o   0.66767
   8 -12   8      705.57      705.57    265.63 o   0.69748
   9 -12   8     5565.26     5565.26    746.01 o   0.73020
  10 -12   8        0.30        0.30      5.48 o   0.76547
  11 -12   8     4734.48     4734.48    688.08 o   0.80296
  12 -12   8      612.33      612.33    247.45 o   0.84236
  13 -12   8     1137.61     1137.61    337.29 o   0.88341
 -13 -11   8     1777.31     1777.31    421.58 o   0.91735
 -12 -11   8     4388.05     4388.05    662.42 o   0.87324
 -11 -11   8      658.23      658.23    256.56 o   0.83042
 -10 -11   8     5423.95     5423.95    736.47 o   0.78910
  -9 -11   8       20.22       20.22     44.97 o   0.74953
  -8 -11   8     6344.53     6344.53    796.53 o   0.71200
  -7 -11   8      777.87      777.87    278.90 o   0.67685
  -6 -11   8      114.13      114.13    106.83 o   0.64446
  -5 -11   8     8266.65     8266.65    909.21 o   0.61529
  -4 -11   8     8590.84     8590.84    926.87 o   0.58979
  -3 -11   8    31365.79    31365.79   1771.04 o   0.56848
  -2 -11   8     8068.61     8068.61    898.25 o   0.55183
  -1 -11   8    19417.25    19417.25   1393.46 o   0.54027
   0 -11   8    38593.55    38593.55   1964.52 o   0.53414
   1 -11   8      363.91      363.91    190.77 o   0.53362
   2 -11   8    52410.77    52410.77   2289.34 o   0.53872
   3 -11   8      984.48      984.48    313.76 o   0.54930
   4 -11   8    13094.22    13094.22   1144.30 o   0.56504
   5 -11   8     4064.64     4064.64    637.54 o   0.58553
   6 -11   8    20087.35    20087.35   1417.30 o   0.61029
   7 -11   8     7285.63     7285.63    853.56 o   0.63882
   8 -11   8     2547.28     2547.28    504.71 o   0.67065
   9 -11   8     1756.07     1756.07    419.06 o   0.70532
  10 -11   8     4601.18     4601.18    678.32 o   0.74243
  11 -11   8       91.59       91.59     95.70 o   0.78165
  12 -11   8     3329.67     3329.67    577.03 o   0.82267
  13 -11   8     2260.07     2260.07    475.40 o   0.86523
 -13 -10   8     1683.78     1683.78    410.34 o   0.88821
 -12 -10   8     1863.96     1863.96    431.74 o   0.84316
 -11 -10   8      769.67      769.67    277.43 o   0.79935
 -10 -10   8    10690.03    10690.03   1033.93 o   0.75698
  -9 -10   8     5713.84     5713.84    755.90 o   0.71632
  -8 -10   8      262.02      262.02    161.87 o   0.67768
  -7 -10   8      100.55      100.55    100.27 o   0.64141
  -6 -10   8     3453.45     3453.45    587.66 o   0.60795
  -5 -10   8     3770.87     3770.87    614.07 o   0.57778
  -4 -10   8     2329.69     2329.69    482.67 o   0.55145
  -3 -10   8    11757.28    11757.28   1084.31 o   0.52952
  -2 -10   8      188.90      188.90    137.44 o   0.51256
  -1 -10   8    16473.46    16473.46   1283.49 o   0.50107
   0 -10   8      217.35      217.35    147.43 o   0.49545
   1 -10   8     1150.73     1150.73    339.22 o   0.49587
   2 -10   8      665.65      665.65    258.00 o   0.50234
   3 -10   8      331.90      331.90    182.18 o   0.51463
   4 -10   8     2634.39     2634.39    513.26 o   0.53232
   5 -10   8     2591.49     2591.49    509.07 o   0.55490
   6 -10   8    19424.35    19424.35   1393.71 o   0.58181
   7 -10   8    18571.00    18571.00   1362.75 o   0.61248
   8 -10   8     1325.46     1325.46    364.07 o   0.64636
   9 -10   8     3495.78     3495.78    591.25 o   0.68299
  10 -10   8      195.93      195.93    139.98 o   0.72194
  11 -10   8     1051.61     1051.61    324.29 o   0.76285
  12 -10   8      277.26      277.26    166.51 o   0.80544
  13 -10   8     1259.51     1259.51    354.90 o   0.84944
 -13  -9   8      100.29      100.29    100.15 o   0.86084
 -12  -9   8      754.50      754.50    274.68 o   0.81488
 -11  -9   8     1959.47     1959.47    442.66 o   0.77009
 -10  -9   8     4540.79     4540.79    673.85 o   0.72670
  -9  -9   8     6308.35     6308.35    794.25 o   0.68496
  -8  -9   8     8677.72     8677.72    931.54 o   0.64520
  -7  -9   8    11443.10    11443.10   1069.72 o   0.60780
  -6  -9   8      216.37      216.37    147.10 o   0.57324
  -5  -9   8    34623.47    34623.47   1860.74 o   0.54205
  -4  -9   8      879.38      879.38    296.54 o   0.51484
  -3  -9   8     1633.77     1633.77    404.20 o   0.49227
  -2  -9   8    21664.51    21664.51   1471.89 o   0.47502
  -1  -9   8    31715.02    31715.02   1780.87 o   0.46366
   0  -9   8    21910.10    21910.10   1480.21 o   0.45865
   1  -9   8    45924.34    45924.34   2143.00 o   0.46018
   2  -9   8    32113.86    32113.86   1792.03 o   0.46819
   3  -9   8    13558.31    13558.31   1164.40 o   0.48236
   4  -9   8    80377.92    80377.92   2835.10 o   0.50218
   5  -9   8    41396.86    41396.86   2034.62 o   0.52699
   6  -9   8     6909.60     6909.60    831.24 o   0.55614
   7  -9   8      674.85      674.85    259.78 o   0.58898
   8  -9   8    11916.35    11916.35   1091.62 o   0.62492
   9  -9   8      466.53      466.53    215.99 o   0.66347
  10  -9   8      584.89      584.89    241.84 o   0.70420
  11  -9   8     1155.10     1155.10    339.87 o   0.74675
  12  -9   8    11219.56    11219.56   1059.22 o   0.79082
  13  -9   8      223.21      223.21    149.40 o   0.83618
 -13  -8   8      308.28      308.28    175.58 o   0.83541
 -12  -8   8      382.87      382.87    195.67 o   0.78858
 -11  -8   8     2674.27     2674.27    517.13 o   0.74287
 -10  -8   8      460.53      460.53    214.60 o   0.69849
  -9  -8   8     7978.96     7978.96    893.25 o   0.65570
  -8  -8   8    14224.96    14224.96   1192.68 o   0.61485
  -7  -8   8      985.27      985.27    313.89 o   0.57634
  -6  -8   8      471.48      471.48    217.14 o   0.54067
  -5  -8   8       34.90       34.90     59.08 o   0.50845
  -4  -8   8     3442.10     3442.10    586.69 o   0.48036
  -3  -8   8    10189.10    10189.10   1009.41 o   0.45717
  -2  -8   8    18796.04    18796.04   1370.99 o   0.43965
  -1  -8   8    10408.98    10408.98   1020.24 o   0.42851
   0  -8   8     6140.97     6140.97    783.64 o   0.42423
   1  -8   8    29699.03    29699.03   1723.34 o   0.42704
   2  -8   8    34099.39    34099.39   1846.60 o   0.43679
   3  -8   8    12751.17    12751.17   1129.21 o   0.45303
   4  -8   8     1391.04     1391.04    372.97 o   0.47511
   5  -8   8    14114.31    14114.31   1188.04 o   0.50224
   6  -8   8     2021.69     2021.69    449.63 o   0.53366
   7  -8   8     1684.36     1684.36    410.41 o   0.56867
   8  -8   8    10866.53    10866.53   1042.43 o   0.60663
   9  -8   8     3072.24     3072.24    554.28 o   0.64703
  10  -8   8     1286.28     1286.28    358.65 o   0.68945
  11  -8   8      574.03      574.03    239.59 o   0.73352
  12  -8   8     1945.95     1945.95    441.13 o   0.77898
  13  -8   8      107.26      107.26    103.56 o   0.82558
 -13  -7   8       97.49       97.49     98.74 o   0.81208
 -12  -7   8     2418.33     2418.33    491.77 o   0.76448
 -11  -7   8     3689.83     3689.83    607.44 o   0.71791
 -10  -7   8      107.65      107.65    103.75 o   0.67262
  -9  -7   8       17.06       17.06     41.31 o   0.62885
  -8  -7   8     8170.85     8170.85    903.93 o   0.58697
  -7  -7   8      429.57      429.57    207.26 o   0.54739
  -6  -7   8    36735.75    36735.75   1916.66 o   0.51067
  -5  -7   8      367.83      367.83    191.79 o   0.47744
  -4  -7   8       66.92       66.92     81.81 o   0.44851
  -3  -7   8    35855.25    35855.25   1893.55 o   0.42474
  -2  -7   8    61060.30    61060.30   2471.04 o   0.40703
  -1  -7   8      414.60      414.60    203.62 o   0.39620
   0  -7   8    28263.94    28263.94   1681.19 o   0.39283
   1  -7   8    54920.26    54920.26   2343.51 o   0.39710
   2  -7   8   111861.05   111861.05   3344.56 o   0.40877
   3  -7   8    13642.38    13642.38   1168.01 o   0.42723
   4  -7   8    54979.11    54979.11   2344.76 o   0.45166
   5  -7   8    17976.01    17976.01   1340.75 o   0.48114
   6  -7   8    10468.57    10468.57   1023.16 o   0.51481
   7  -7   8     5076.68     5076.68    712.51 o   0.55191
   8  -7   8     8957.23     8957.23    946.43 o   0.59178
   9  -7   8     2998.36     2998.36    547.57 o   0.63390
  10  -7   8     1764.09     1764.09    420.01 o   0.67786
  11  -7   8     1034.88     1034.88    321.69 o   0.72332
  12  -7   8     2927.37     2927.37    541.05 o   0.77002
  13  -7   8      825.05      825.05    287.24 o   0.81774
 -13  -6   8     2574.57     2574.57    507.40 o   0.79106
 -12  -6   8      506.27      506.27    225.00 o   0.74277
 -11  -6   8     6050.21     6050.21    777.83 o   0.69546
 -10  -6   8      543.20      543.20    233.07 o   0.64935
  -9  -6   8     4119.70     4119.70    641.85 o   0.60472
  -8  -6   8        0.88        0.88      9.37 o   0.56191
  -7  -6   8      344.05      344.05    185.49 o   0.52138
  -6  -6   8    10737.52    10737.52   1036.22 o   0.48369
  -5  -6   8      403.59      403.59    200.90 o   0.44957
  -4  -6   8     9155.96     9155.96    956.87 o   0.41988
  -3  -6   8    10067.65    10067.65   1003.38 o   0.39563
  -2  -6   8     7026.51     7026.51    838.24 o   0.37786
  -1  -6   8    66788.29    66788.29   2584.34 o   0.36751
   0  -6   8      124.75      124.75    111.69 o   0.36522
   1  -6   8    24857.79    24857.79   1576.64 o   0.37113
   2  -6   8    15707.12    15707.12   1253.28 o   0.38487
   3  -6   8    17505.08    17505.08   1323.07 o   0.40564
   4  -6   8    35634.14    35634.14   1887.70 o   0.43243
   5  -6   8       74.20       74.20     86.14 o   0.46420
   6  -6   8     1414.64     1414.64    376.12 o   0.49999
   7  -6   8      187.82      187.82    137.05 o   0.53902
   8  -6   8    12996.55    12996.55   1140.02 o   0.58063
   9  -6   8     1310.95     1310.95    362.07 o   0.62429
  10  -6   8      198.08      198.08    140.74 o   0.66962
  11  -6   8      279.04      279.04    167.04 o   0.71629
  12  -6   8     2880.61     2880.61    536.71 o   0.76406
  13  -6   8        0.05        0.05      2.32 o   0.81273
 -13  -5   8     5921.64     5921.64    769.52 o   0.77254
 -12  -5   8     4987.00     4987.00    706.19 o   0.72369
 -11  -5   8       15.31       15.31     39.12 o   0.67577
 -10  -5   8    10758.97    10758.97   1037.25 o   0.62900
  -9  -5   8     3031.36     3031.36    550.58 o   0.58365
  -8  -5   8     1920.79     1920.79    438.27 o   0.54008
  -7  -5   8     5827.60     5827.60    763.39 o   0.49875
  -6  -5   8    21809.01    21809.01   1476.79 o   0.46028
  -5  -5   8     1988.03     1988.03    445.87 o   0.42544
  -4  -5   8    12668.80    12668.80   1125.56 o   0.39518
  -3  -5   8     9734.63     9734.63    986.64 o   0.37064
  -2  -5   8     3462.86     3462.86    588.46 o   0.35300
  -1  -5   8    39482.16    39482.16   1987.01 o   0.34334
   0  -5   8    39477.46    39477.46   1986.89 o   0.34232
   1  -5   8     1484.81     1484.81    385.33 o   0.35002
   2  -5   8   229516.27   229516.27   4790.79 o   0.36590
   3  -5   8    13258.03    13258.03   1151.44 o   0.38895
   4  -5   8   122365.41   122365.41   3498.08 o   0.41799
   5  -5   8    16104.47    16104.47   1269.03 o   0.45187
   6  -5   8    27948.36    27948.36   1671.78 o   0.48957
   7  -5   8     2932.59     2932.59    541.53 o   0.53030
   8  -5   8     3625.51     3625.51    602.12 o   0.57339
   9  -5   8     5300.47     5300.47    728.04 o   0.61836
  10  -5   8      928.64      928.64    304.74 o   0.66483
  11  -5   8     2327.34     2327.34    482.43 o   0.71251
  12  -5   8      232.00      232.00    152.32 o   0.76116
  13  -5   8      250.16      250.16    158.16 o   0.81061
 -13  -4   8    18953.64    18953.64   1376.72 o   0.75668
 -12  -4   8     5923.40     5923.40    769.64 o   0.70743
 -11  -4   8      490.85      490.85    221.55 o   0.65908
 -10  -4   8     7150.00     7150.00    845.58 o   0.61183
  -9  -4   8      289.81      289.81    170.24 o   0.56598
  -8  -4   8      525.64      525.64    229.27 o   0.52187
  -7  -4   8     1228.01     1228.01    350.43 o   0.48001
  -6  -4   8       87.25       87.25     93.41 o   0.44101
  -5  -4   8    31985.43    31985.43   1788.45 o   0.40572
  -4  -4   8    38444.96    38444.96   1960.74 o   0.37519
  -3  -4   8    13650.21    13650.21   1168.34 o   0.35064
  -2  -4   8       77.82       77.82     88.22 o   0.33342
  -1  -4   8     9632.30     9632.30    981.44 o   0.32468
   0  -4   8    29999.71    29999.71   1732.04 o   0.32512
   1  -4   8    10365.56    10365.56   1018.11 o   0.33469
   2  -4   8    52595.94    52595.94   2293.38 o   0.35266
   3  -4   8    16389.53    16389.53   1280.22 o   0.37783
   4  -4   8      740.89      740.89    272.19 o   0.40886
   5  -4   8     7256.91     7256.91    851.88 o   0.44454
   6  -4   8     1834.30     1834.30    428.29 o   0.48383
   7  -4   8     6075.71     6075.71    779.47 o   0.52594
   8  -4   8     2026.30     2026.30    450.14 o   0.57022
   9  -4   8      575.07      575.07    239.81 o   0.61623
  10  -4   8      176.89      176.89    133.00 o   0.66359
  11  -4   8      133.87      133.87    115.70 o   0.71203
  12  -4   8       93.32       93.32     96.60 o   0.76136
  13  -4   8        0.10        0.10      3.18 o   0.81141
 -13  -3   8     6456.26     6456.26    803.51 o   0.74368
 -12  -3   8     1437.91     1437.91    379.20 o   0.69421
 -11  -3   8     1043.15     1043.15    322.98 o   0.64563
 -10  -3   8    22977.52    22977.52   1515.83 o   0.59814
  -9  -3   8     1895.86     1895.86    435.41 o   0.55203
  -8  -3   8      622.70      622.70    249.54 o   0.50769
  -7  -3   8     1734.88     1734.88    416.52 o   0.46560
  -6  -3   8      165.19      165.19    128.53 o   0.42644
  -5  -3   8    19464.52    19464.52   1395.15 o   0.39109
  -4  -3   8   203750.05   203750.05   4513.87 o   0.36067
  -3  -3   8    94247.92    94247.92   3069.98 o   0.33653
  -2  -3   8    97465.00    97465.00   3121.94 o   0.32008
  -1  -3   8    22307.18    22307.18   1493.56 o   0.31255
   0  -3   8    33930.48    33930.48   1842.02 o   0.31457
   1  -3   8    14338.22    14338.22   1197.42 o   0.32596
   2  -3   8    21790.98    21790.98   1476.18 o   0.34581
   3  -3   8      162.69      162.69    127.55 o   0.37276
   4  -3   8   275780.09   275780.09   5251.48 o   0.40539
   5  -3   8    21929.54    21929.54   1480.86 o   0.44246
   6  -3   8   287208.28   287208.28   5359.18 o   0.48295
   7  -3   8     3261.26     3261.26    571.07 o   0.52605
   8  -3   8      129.38      129.38    113.75 o   0.57119
   9  -3   8     2456.61     2456.61    495.64 o   0.61792
  10  -3   8        1.13        1.13     10.64 o   0.66589
  11  -3   8      246.85      246.85    157.12 o   0.71487
  12  -3   8       16.62       16.62     40.76 o   0.76466
  13  -3   8     2043.89     2043.89    452.09 o   0.81510
 -13  -2   8        0.19        0.19      4.30 o   0.73367
 -12  -2   8      608.72      608.72    246.72 o   0.68419
 -11  -2   8    15189.01    15189.01   1232.44 o   0.63561
 -10  -2   8    19931.00    19931.00   1411.77 o   0.58815
  -9  -2   8     7340.82     7340.82    856.79 o   0.54211
  -8  -2   8    23816.09    23816.09   1543.25 o   0.49786
  -7  -2   8     8212.51     8212.51    906.23 o   0.45594
  -6  -2   8    14279.72    14279.72   1194.98 o   0.41705
  -5  -2   8    43455.43    43455.43   2084.60 o   0.38212
  -4  -2   8     1374.78     1374.78    370.78 o   0.35233
  -3  -2   8     2045.81     2045.81    452.31 o   0.32906
  -2  -2   8     7614.65     7614.65    872.62 o   0.31379
  -1  -2   8    27825.33    27825.33   1668.09 o   0.30770
   0  -2   8   119953.38   119953.38   3463.43 o   0.31133
   1  -2   8     2108.00     2108.00    459.13 o   0.32436
   2  -2   8    11136.43    11136.43   1055.29 o   0.34572
   3  -2   8    36985.05    36985.05   1923.15 o   0.37399
   4  -2   8    27611.74    27611.74   1661.68 o   0.40773
   5  -2   8    18611.64    18611.64   1364.24 o   0.44571
   6  -2   8     1899.41     1899.41    435.82 o   0.48693
   7  -2   8      593.48      593.48    243.61 o   0.53064
   8  -2   8     3658.24     3658.24    604.83 o   0.57627
   9  -2   8     1002.86     1002.86    316.68 o   0.62340
  10  -2   8      750.38      750.38    273.93 o   0.67172
  11  -2   8      619.23      619.23    248.84 o   0.72098
  12  -2   8     2052.09     2052.09    453.00 o   0.77101
  13  -2   8      191.97      191.97    138.55 o   0.82167
 -13  -1   8        4.49        4.49     21.18 o   0.72677
 -12  -1   8       43.88       43.88     66.25 o   0.67752
 -11  -1   8     2563.63     2563.63    506.32 o   0.62921
 -10  -1   8     2183.24     2183.24    467.25 o   0.58207
  -9  -1   8    10001.20    10001.20   1000.06 o   0.53642
  -8  -1   8    49830.95    49830.95   2232.28 o   0.49266
  -7  -1   8    63111.27    63111.27   2512.20 o   0.45134
  -6  -1   8    70311.42    70311.42   2651.63 o   0.41321
  -5  -1   8    36321.30    36321.30   1905.81 o   0.37922
  -4  -1   8     3563.14     3563.14    596.92 o   0.35058
  -3  -1   8    24484.15    24484.15   1564.74 o   0.32869
  -2  -1   8    58961.18    58961.18   2428.19 o   0.31497
  -1  -1   8    55626.29    55626.29   2358.52 o   0.31048
   0  -1   8    13732.84    13732.84   1171.87 o   0.31564
   1  -1   8    28529.10    28529.10   1689.06 o   0.32999
   2  -1   8    10084.13    10084.13   1004.20 o   0.35240
   3  -1   8    12532.74    12532.74   1119.50 o   0.38147
   4  -1   8   166002.88   166002.88   4074.34 o   0.41578
   5  -1   8    23818.98    23818.98   1543.34 o   0.45417
   6  -1   8   130208.66   130208.66   3608.44 o   0.49568
   7  -1   8     2993.72     2993.72    547.15 o   0.53959
   8  -1   8    79425.41    79425.41   2818.25 o   0.58536
   9  -1   8      190.14      190.14    137.89 o   0.63259
  10  -1   8      147.00      147.00    121.24 o   0.68098
  11  -1   8      539.32      539.32    232.23 o   0.73029
  12  -1   8      837.91      837.91    289.47 o   0.78035
  13  -1   8     2896.86     2896.86    538.22 o   0.83102
 -13   0   8      131.34      131.34    114.60 o   0.72309
 -12   0   8     3985.68     3985.68    631.32 o   0.67430
 -11   0   8        3.16        3.16     17.76 o   0.62652
 -10   0   8     3720.33     3720.33    609.95 o   0.58001
  -9   0   8    35089.22    35089.22   1873.21 o   0.53510
  -8   0   8    70937.68    70937.68   2663.41 o   0.49222
  -7   0   8     6303.44     6303.44    793.94 o   0.45196
  -6   0   8   161111.27   161111.27   4013.87 o   0.41507
  -5   0   8    30729.53    30729.53   1752.98 o   0.38253
  -4   0   8     5640.02     5640.02    751.00 o   0.35554
  -3   0   8    31710.16    31710.16   1780.73 o   0.33544
  -2   0   8    63907.15    63907.15   2527.99 o   0.32352
  -1   0   8     8950.10     8950.10    946.05 o   0.32070
   0   0   8    48864.18    48864.18   2210.52 o   0.32720
   1   0   8    29073.71    29073.71   1705.10 o   0.34249
   2   0   8    63517.00    63517.00   2520.26 o   0.36549
   3   0   8     4050.33     4050.33    636.42 o   0.39483
   4   0   8   132706.50   132706.50   3642.89 o   0.42922
   5   0   8     5002.00     5002.00    707.25 o   0.46756
   6   0   8       65.12       65.12     80.70 o   0.50894
   7   0   8      114.33      114.33    106.93 o   0.55268
   8   0   8      654.57      654.57    255.85 o   0.59827
   9   0   8       25.06       25.06     50.06 o   0.64532
  10   0   8     1558.05     1558.05    394.72 o   0.69353
  11   0   8     3901.01     3901.01    624.58 o   0.74266
  12   0   8     1103.63     1103.63    332.21 o   0.79256
  13   0   8     2185.26     2185.26    467.47 o   0.84309
 -13   1   8     2427.10     2427.10    492.66 o   0.72267
 -12   1   8      273.56      273.56    165.40 o   0.67458
 -11   1   8      281.66      281.66    167.83 o   0.62760
 -10   1   8      810.40      810.40    284.67 o   0.58202
  -9   1   8     3369.42     3369.42    580.47 o   0.53819
  -8   1   8    26040.27    26040.27   1613.70 o   0.49657
  -7   1   8       24.18       24.18     49.17 o   0.45776
  -6   1   8    97569.05    97569.05   3123.60 o   0.42254
  -5   1   8     2823.74     2823.74    531.39 o   0.39188
  -4   1   8    13311.97    13311.97   1153.77 o   0.36693
  -3   1   8     9539.82     9539.82    976.72 o   0.34890
  -2   1   8    34783.69    34783.69   1865.04 o   0.33891
  -1   1   8      216.29      216.29    147.07 o   0.33767
   0   1   8     1639.97     1639.97    404.97 o   0.34527
   1   1   8    93835.84    93835.84   3063.26 o   0.36116
   2   1   8     6245.51     6245.51    790.29 o   0.38432
   3   1   8    17619.87    17619.87   1327.40 o   0.41351
   4   1   8     2055.66     2055.66    453.39 o   0.44757
   5   1   8     3067.22     3067.22    553.83 o   0.48546
   6   1   8    24397.76    24397.76   1561.98 o   0.52637
   7   1   8     2891.95     2891.95    537.77 o   0.56964
   8   1   8    76982.51    76982.51   2774.57 o   0.61477
   9   1   8     4618.67     4618.67    679.61 o   0.66139
  10   1   8    13637.75    13637.75   1167.81 o   0.70919
  11   1   8      184.63      184.63    135.88 o   0.75796
  12   1   8      492.67      492.67    221.96 o   0.80752
  13   1   8      441.62      441.62    210.15 o   0.85774
 -13   2   8     1823.60     1823.60    427.04 o   0.72551
 -12   2   8     1723.23     1723.23    415.12 o   0.67834
 -11   2   8       63.50       63.50     79.69 o   0.63243
 -10   2   8    15742.05    15742.05   1254.67 o   0.58806
  -9   2   8    18776.92    18776.92   1370.29 o   0.54561
  -8   2   8    19593.56    19593.56   1399.77 o   0.50558
  -7   2   8    11685.87    11685.87   1081.01 o   0.46857
  -6   2   8    58469.11    58469.11   2418.04 o   0.43535
  -5   2   8     6538.00     6538.00    808.58 o   0.40687
  -4   2   8   113367.71   113367.71   3367.01 o   0.38417
  -3   2   8    49579.64    49579.64   2226.65 o   0.36833
  -2   2   8    29501.93    29501.93   1717.61 o   0.36024
  -1   2   8     1539.05     1539.05    392.31 o   0.36044
   0   2   8    38697.11    38697.11   1967.16 o   0.36891
   1   2   8    22595.04    22595.04   1503.16 o   0.38510
   2   2   8    70799.01    70799.01   2660.81 o   0.40810
   3   2   8      799.88      799.88    282.82 o   0.43683
   4   2   8    15385.88    15385.88   1240.40 o   0.47024
   5   2   8     9220.40     9220.40    960.23 o   0.50741
   6   2   8     6647.77     6647.77    815.34 o   0.54757
   7   2   8     4188.86     4188.86    647.21 o   0.59012
   8   2   8      255.95      255.95    159.99 o   0.63457
   9   2   8     2774.21     2774.21    526.71 o   0.68055
  10   2   8       14.90       14.90     38.60 o   0.72777
  11   2   8     4627.06     4627.06    680.23 o   0.77601
  12   2   8      667.99      667.99    258.46 o   0.82508
  13   2   8       71.94       71.94     84.82 o   0.87485
 -13   3   8     2411.42     2411.42    491.06 o   0.73158
 -12   3   8      143.80      143.80    119.92 o   0.68555
 -11   3   8      133.71      133.71    115.63 o   0.64092
 -10   3   8    25148.88    25148.88   1585.84 o   0.59800
[truncated: 464,275 more chars]
